# Supplementary material for: Dichlorido{N′-[1-(2-pyridin-2-yl)ethyl­idene]acetohydrazide-κ2 N′,O}copper(II)
Source: Acta Crystallogr Sect E Struct Rep Online. 2010 Dec 24;67(Pt 1):m123. doi: 10.1107/S1600536810053195 (PMC3050222; doi:10.1107/S1600536810053195)
Supplement: Supplementary file 1 [file e-67-0m123-sup1.cif]

##############################################################################
###                                                                        ###
###        Electronic paper (Acta Crystallographica Section E)             ###
###                                                                        ###
##############################################################################
#                                                                            #
# This CIF contains the data in a paper accepted for publication in Acta     #
# Crystallographica Section E. It conforms to the requirements of Notes      #
# for Authors for Section E, and has been peer reviewed under the auspices   #
# of the IUCr Commission on Journals.                                        #
#                                                                            #
# Full details of the Crystallographic Information File format               #
# are given in the paper "The Crystallographic Information File (CIF):       #
# a New Standard Archive File for Crystallography" by S. R. Hall, F. H.      #
# Allen and I. D. Brown [Acta Cryst. (1991), A47, 655-685].                  #
#                                                                            #
# The current version of the core CIF dictionary is obtainable from          #
# ftp://ftp.iucr.org/pub/cif_core.dic. The current version number is 2.4.    #
#                                                                            #
# Software is freely available for graphical display of the structure(s) in  #
# this CIF.  For information consult the CIF home page http://www.iucr.org/  #
# cif/home.html                                                              #
#                                                                            #
# This file may be used for bona fide research purposes within the           #
# scientific community so long as proper attribution is given to the journal # 
# article from which it was obtained.                                        #
#                                                                            #
##############################################################################
                                             
data_I
_audit_creation_method     SHELXL-97
_chemical_name_systematic
;
Dichlorido{<i>N</i>'-[1-(2-pyridin-2-yl)ethylidene]acetohydrazide-
\k^2^<i>N</i>',<i>O</i>}copper(II)
;
_chemical_name_common     ?
_chemical_formula_moiety     'C9 H11 Cl2 Cu N3 O'
_chemical_formula_sum     'C9 H11 Cl2 Cu N3 O'
_chemical_formula_iupac     '[Cu Cl2 (C9 H11 N3 O)]'
_chemical_formula_weight     311.65
_chemical_melting_point     ?
_symmetry_cell_setting     monoclinic
_symmetry_space_group_name_H-M     'P 21/c'
_symmetry_space_group_name_Hall     '-P 2ybc'
loop_
    _symmetry_equiv_pos_as_xyz
    'x, y, z'
    '-x, y+1/2, -z+1/2'
    '-x, -y, -z'
    'x, -y-1/2, z-1/2'
_cell_length_a     6.6501(15)
_cell_length_b     15.680(3)
_cell_length_c     13.103(2)
_cell_angle_alpha     90.00
_cell_angle_beta     118.769(12)
_cell_angle_gamma     90.00
_cell_volume     1197.7(4)
_cell_formula_units_Z     4
_cell_measurement_reflns_used     6047
_cell_measurement_theta_min     2.2
_cell_measurement_theta_max     27.7
_cell_measurement_temperature     150(2)
_exptl_crystal_description     prism
_exptl_crystal_colour     green
_exptl_crystal_size_max     0.25
_exptl_crystal_size_mid     0.20
_exptl_crystal_size_min     0.19
_exptl_crystal_density_diffrn     1.728
_exptl_crystal_density_meas     ?
_exptl_crystal_density_method     'not measured'
_exptl_crystal_F_000     628
_exptl_absorpt_coefficient_mu     2.250
_exptl_absorpt_correction_type     multi-scan
_exptl_absorpt_process_details     '(SADABS; Sheldrick, 2003)'
_exptl_absorpt_correction_T_min     0.6031
_exptl_absorpt_correction_T_max     0.6744
_exptl_special_details
;
;
_diffrn_ambient_temperature     150(2)
_diffrn_radiation_type     MoK\a
_diffrn_radiation_wavelength     0.71073
_diffrn_radiation_monochromator     graphite
_diffrn_measurement_device_type     'Bruker SMART APEXII'
_diffrn_measurement_method     \w
_diffrn_detector_area_resol_mean     ?
_diffrn_reflns_number     16039
_diffrn_reflns_av_R_equivalents     0.0268
_diffrn_reflns_av_sigmaI/netI     0.0234
_diffrn_reflns_theta_min     2.20
_diffrn_reflns_theta_max     28.78
_diffrn_reflns_theta_full     28.78
_diffrn_measured_fraction_theta_max     0.991
_diffrn_measured_fraction_theta_full     0.991
_diffrn_reflns_limit_h_min     -7
_diffrn_reflns_limit_h_max     8
_diffrn_reflns_limit_k_min     -21
_diffrn_reflns_limit_k_max     21
_diffrn_reflns_limit_l_min     -17
_diffrn_reflns_limit_l_max     17
_diffrn_standards_number     0
_diffrn_standards_interval_count     0
_diffrn_standards_interval_time     0
_diffrn_standards_decay_%     0
_refine_special_details
;
Refinement of <i>F</i>^2^ against ALL reflections. The weighted <i>R</i>-factor
<i>wR</i> and goodness of fit <i>S</i> are based on <i>F</i>^2^, conventional
<i>R</i>-factors <i>R</i> are based on <i>F</i>, with <i>F</i> set to zero for
negative <i>F</i>^2^. The threshold expression of <i>F</i>^2^ >
\s(<i>F</i>^2^) is used only for calculating <i>R</i>-factors(gt) <i>etc</i>.
and is not relevant to the choice of reflections for refinement.
<i>R</i>-factors based on <i>F</i>^2^ are statistically about twice as large
as those based on <i>F</i>, and <i>R</i>- factors based on ALL data will be
even larger.
;
_reflns_number_total     3081
_reflns_number_gt     2534
_reflns_threshold_expression     'I > 2.0\s(I)'
_refine_ls_structure_factor_coef     Fsqd
_refine_ls_matrix_type     full
_refine_ls_R_factor_all     0.0403
_refine_ls_R_factor_gt     0.0300
_refine_ls_wR_factor_gt     0.0712
_refine_ls_wR_factor_ref     0.0752
_refine_ls_goodness_of_fit_ref     1.017
_refine_ls_restrained_S_all     1.017
_refine_ls_number_reflns     3081
_refine_ls_number_parameters     147
_refine_ls_number_restraints     0
_refine_ls_hydrogen_treatment     constr
_refine_ls_weighting_scheme     calc
_refine_ls_weighting_details
         'calc w=1/[\s^2^(Fo^2^)+(0.0302P)^2^+1.0145P] where P=(Fo^2^+2Fc^2^)/3'
_atom_sites_solution_hydrogens     geom
_atom_sites_solution_primary     direct
_atom_sites_solution_secondary     difmap
_refine_ls_shift/su_max     0.001
_refine_ls_shift/su_mean     0.000
_refine_diff_density_max     0.514
_refine_diff_density_min     -0.535
_refine_ls_extinction_method     none
_refine_ls_extinction_coef     ?
loop_
    _atom_type_symbol
    _atom_type_description
    _atom_type_scat_dispersion_real
    _atom_type_scat_dispersion_imag
    _atom_type_scat_source
    C C 0.0033 0.0016 'International Tables Vol C Tables 4.2.6.8 and 6.1.1.4'
    H H 0.0000 0.0000 'International Tables Vol C Tables 4.2.6.8 and 6.1.1.4'
    Cl Cl 0.1484 0.1585 'International Tables Vol C Tables 4.2.6.8 and 6.1.1.4'
    Cu Cu 0.3201 1.2651 'International Tables Vol C Tables 4.2.6.8 and 6.1.1.4'
    N N 0.0061 0.0033 'International Tables Vol C Tables 4.2.6.8 and 6.1.1.4'
    O O 0.0106 0.0060 'International Tables Vol C Tables 4.2.6.8 and 6.1.1.4'
_computing_data_collection     'APEX2 (Bruker, 2007)'
_computing_cell_refinement     'SAINT (Bruker, 2007)'
_computing_data_reduction     'SAINT (Bruker, 2007)'
_computing_structure_solution     'SHELXS97 (Sheldrick, 2008)'
_computing_structure_refinement     'SHELXL97 (Sheldrick, 2008)'
_computing_molecular_graphics     'SHELXTL (Sheldrick, 2008)'
_computing_publication_material     'DIAMOND (Brandenburg, 2006)'
loop_
    _atom_site_type_symbol
    _atom_site_label
    _atom_site_fract_x
    _atom_site_fract_y
    _atom_site_fract_z
    _atom_site_U_iso_or_equiv
    _atom_site_adp_type
    _atom_site_calc_flag
    _atom_site_refinement_flags
    _atom_site_occupancy
    _atom_site_disorder_assembly
    _atom_site_disorder_group
    Cu Cu1 0.95537(5) 0.835509(17) 0.19694(2) 0.03082(9) Uani d . 1 . .
    Cl Cl1 0.77693(11) 0.94146(4) 0.23143(6) 0.04312(15) Uani d . 1 . .
    Cl Cl2 1.30421(10) 0.81769(4) 0.38962(5) 0.04150(15) Uani d . 1 . .
    O O1 1.0897(3) 0.90737(10) 0.11255(15) 0.0412(4) Uani d . 1 . .
    N N1 1.1191(3) 0.77854(12) 0.04581(16) 0.0331(4) Uani d . 1 . .
    H H1 1.1581 0.7462 0.0018 0.040 Uiso d R 1 . .
    N N2 1.0103(3) 0.74896(11) 0.10466(15) 0.0293(4) Uani d . 1 . .
    N N3 0.7804(3) 0.73440(12) 0.21178(16) 0.0324(4) Uani d . 1 . .
    C C1 1.2447(5) 0.90327(18) -0.0185(2) 0.0453(6) Uani d . 1 . .
    H H1A 1.3934 0.9294 0.0333 0.068 Uiso calc R 1 . .
    H H1B 1.1393 0.9470 -0.0699 0.068 Uiso calc R 1 . .
    H H1C 1.2651 0.8590 -0.0656 0.068 Uiso calc R 1 . .
    C C2 1.1484(4) 0.86451(15) 0.05182(19) 0.0335(5) Uani d . 1 . .
    C C3 0.9627(5) 0.60109(15) 0.0319(2) 0.0457(6) Uani d . 1 . .
    H H3A 1.0562 0.6197 -0.0033 0.069 Uiso calc R 1 . .
    H H3B 0.8111 0.5834 -0.0295 0.069 Uiso calc R 1 . .
    H H3C 1.0380 0.5529 0.0842 0.069 Uiso calc R 1 . .
    C C4 0.9369(4) 0.67248(13) 0.09883(18) 0.0304(4) Uani d . 1 . .
    C C5 0.8118(4) 0.66154(14) 0.16587(19) 0.0309(4) Uani d . 1 . .
    C C6 0.7298(4) 0.58379(16) 0.1791(2) 0.0424(6) Uani d . 1 . .
    H H6 0.7534 0.5334 0.1460 0.051 Uiso calc R 1 . .
    C C7 0.6118(5) 0.58128(19) 0.2426(3) 0.0532(7) Uani d . 1 . .
    H H7 0.5566 0.5286 0.2551 0.064 Uiso calc R 1 . .
    C C8 0.5757(5) 0.6552(2) 0.2867(3) 0.0529(7) Uani d . 1 . .
    H H8 0.4916 0.6546 0.3282 0.063 Uiso calc R 1 . .
    C C9 0.6626(4) 0.73087(18) 0.2702(2) 0.0425(6) Uani d . 1 . .
    H H9 0.6377 0.7820 0.3015 0.051 Uiso calc R 1 . .
loop_
    _atom_site_aniso_label
    _atom_site_aniso_U_11
    _atom_site_aniso_U_22
    _atom_site_aniso_U_33
    _atom_site_aniso_U_12
    _atom_site_aniso_U_13
    _atom_site_aniso_U_23
    Cu1 0.03910(16) 0.02660(14) 0.03380(15) 0.00029(11) 0.02316(12) -0.00381(11)
    Cl1 0.0510(4) 0.0394(3) 0.0457(3) 0.0123(3) 0.0286(3) -0.0023(2)
    Cl2 0.0372(3) 0.0551(4) 0.0348(3) -0.0009(3) 0.0194(2) 0.0016(3)
    O1 0.0604(11) 0.0295(8) 0.0477(10) -0.0026(7) 0.0372(9) -0.0024(7)
    N1 0.0447(11) 0.0317(9) 0.0341(10) 0.0001(8) 0.0280(9) -0.0009(8)
    N2 0.0362(9) 0.0288(9) 0.0295(9) 0.0012(7) 0.0211(8) -0.0011(7)
    N3 0.0328(9) 0.0363(10) 0.0328(9) -0.0008(8) 0.0196(8) -0.0005(8)
    C1 0.0559(16) 0.0463(14) 0.0428(13) -0.0087(12) 0.0310(12) 0.0032(11)
    C2 0.0381(12) 0.0335(11) 0.0308(11) -0.0005(9) 0.0180(9) 0.0019(9)
    C3 0.0772(19) 0.0281(11) 0.0453(14) -0.0010(12) 0.0402(14) -0.0053(10)
    C4 0.0382(11) 0.0272(10) 0.0275(10) 0.0020(9) 0.0173(9) 0.0001(8)
    C5 0.0311(10) 0.0319(11) 0.0285(10) -0.0003(9) 0.0134(8) 0.0004(9)
    C6 0.0414(13) 0.0364(13) 0.0509(14) -0.0033(10) 0.0234(11) 0.0045(11)
    C7 0.0456(15) 0.0498(16) 0.0685(19) -0.0052(12) 0.0309(14) 0.0175(14)
    C8 0.0440(15) 0.067(2) 0.0615(18) 0.0006(13) 0.0366(14) 0.0145(15)
    C9 0.0393(13) 0.0541(16) 0.0443(14) 0.0026(11) 0.0282(11) 0.0022(12)
_geom_special_details
;
All e.s.d.'s (except the e.s.d. in the dihedral angle between two l.s. planes)
are estimated using the full covariance matrix. The cell e.s.d.'s are taken
into account individually in the estimation of e.s.d.'s in distances, angles
and torsion angles; correlations between e.s.d.'s in cell parameters are only
used when they are defined by crystal symmetry. An approximate (isotropic)
treatment of cell e.s.d.'s is used for estimating e.s.d.'s involving l.s.
planes.
;
loop_
    _geom_bond_atom_site_label_1
    _geom_bond_atom_site_label_2
    _geom_bond_site_symmetry_2
    _geom_bond_distance
    _geom_bond_publ_flag
    Cu1 N2 . 1.9653(18) ?
    Cu1 N3 . 2.0305(19) ?
    Cu1 O1 . 2.0592(17) ?
    Cu1 Cl1 . 2.2110(7) ?
    Cu1 Cl2 . 2.4892(9) ?
    O1 C2 . 1.240(3) ?
    N1 C2 . 1.359(3) ?
    N1 N2 . 1.367(3) ?
    N1 H1 . 0.8900 ?
    N2 C4 . 1.283(3) ?
    N3 C9 . 1.334(3) ?
    N3 C5 . 1.353(3) ?
    C1 C2 . 1.483(3) ?
    C1 H1A . 0.9800 ?
    C1 H1B . 0.9800 ?
    C1 H1C . 0.9800 ?
    C3 C4 . 1.482(3) ?
    C3 H3A . 0.9800 ?
    C3 H3B . 0.9800 ?
    C3 H3C . 0.9800 ?
    C4 C5 . 1.482(3) ?
    C5 C6 . 1.380(3) ?
    C6 C7 . 1.392(4) ?
    C6 H6 . 0.9500 ?
    C7 C8 . 1.367(4) ?
    C7 H7 . 0.9500 ?
    C8 C9 . 1.381(4) ?
    C8 H8 . 0.9500 ?
    C9 H9 . 0.9500 ?
loop_
    _geom_angle_atom_site_label_1
    _geom_angle_atom_site_label_2
    _geom_angle_atom_site_label_3
    _geom_angle_site_symmetry_1
    _geom_angle_site_symmetry_3
    _geom_angle
    _geom_angle_publ_flag
    N2 Cu1 N3 . . 78.73(8) ?
    N2 Cu1 O1 . . 77.90(7) ?
    N3 Cu1 O1 . . 153.54(7) ?
    N2 Cu1 Cl1 . . 157.16(6) ?
    N3 Cu1 Cl1 . . 100.28(6) ?
    O1 Cu1 Cl1 . . 96.47(5) ?
    N2 Cu1 Cl2 . . 100.84(6) ?
    N3 Cu1 Cl2 . . 96.46(6) ?
    O1 Cu1 Cl2 . . 99.95(6) ?
    Cl1 Cu1 Cl2 . . 101.94(3) ?
    C2 O1 Cu1 . . 113.58(15) ?
    C2 N1 N2 . . 113.82(18) ?
    C2 N1 H1 . . 121.4 ?
    N2 N1 H1 . . 124.6 ?
    C4 N2 N1 . . 124.94(19) ?
    C4 N2 Cu1 . . 120.27(15) ?
    N1 N2 Cu1 . . 114.72(14) ?
    C9 N3 C5 . . 118.6(2) ?
    C9 N3 Cu1 . . 127.53(18) ?
    C5 N3 Cu1 . . 113.48(15) ?
    C2 C1 H1A . . 109.5 ?
    C2 C1 H1B . . 109.5 ?
    H1A C1 H1B . . 109.5 ?
    C2 C1 H1C . . 109.5 ?
    H1A C1 H1C . . 109.5 ?
    H1B C1 H1C . . 109.5 ?
    O1 C2 N1 . . 119.6(2) ?
    O1 C2 C1 . . 122.7(2) ?
    N1 C2 C1 . . 117.6(2) ?
    C4 C3 H3A . . 109.5 ?
    C4 C3 H3B . . 109.5 ?
    H3A C3 H3B . . 109.5 ?
    C4 C3 H3C . . 109.5 ?
    H3A C3 H3C . . 109.5 ?
    H3B C3 H3C . . 109.5 ?
    N2 C4 C3 . . 126.3(2) ?
    N2 C4 C5 . . 112.26(19) ?
    C3 C4 C5 . . 121.4(2) ?
    N3 C5 C6 . . 122.3(2) ?
    N3 C5 C4 . . 114.61(19) ?
    C6 C5 C4 . . 123.0(2) ?
    C5 C6 C7 . . 118.1(3) ?
    C5 C6 H6 . . 121.0 ?
    C7 C6 H6 . . 121.0 ?
    C8 C7 C6 . . 119.5(3) ?
    C8 C7 H7 . . 120.2 ?
    C6 C7 H7 . . 120.2 ?
    C7 C8 C9 . . 119.4(3) ?
    C7 C8 H8 . . 120.3 ?
    C9 C8 H8 . . 120.3 ?
    N3 C9 C8 . . 122.0(3) ?
    N3 C9 H9 . . 119.0 ?
    C8 C9 H9 . . 119.0 ?
loop_
    _geom_torsion_atom_site_label_1
    _geom_torsion_atom_site_label_2
    _geom_torsion_atom_site_label_3
    _geom_torsion_atom_site_label_4
    _geom_torsion_site_symmetry_1
    _geom_torsion_site_symmetry_2
    _geom_torsion_site_symmetry_3
    _geom_torsion_site_symmetry_4
    _geom_torsion
    _geom_torsion_publ_flag
    N2 Cu1 O1 C2 . . . . -3.14(17) ?
    N3 Cu1 O1 C2 . . . . -31.6(3) ?
    Cl1 Cu1 O1 C2 . . . . -160.69(16) ?
    Cl2 Cu1 O1 C2 . . . . 95.94(17) ?
    C2 N1 N2 C4 . . . . 170.3(2) ?
    C2 N1 N2 Cu1 . . . . -6.6(2) ?
    N3 Cu1 N2 C4 . . . . -4.33(17) ?
    O1 Cu1 N2 C4 . . . . -171.84(19) ?
    Cl1 Cu1 N2 C4 . . . . -94.1(2) ?
    Cl2 Cu1 N2 C4 . . . . 90.18(17) ?
    N3 Cu1 N2 N1 . . . . 172.68(16) ?
    O1 Cu1 N2 N1 . . . . 5.18(14) ?
    Cl1 Cu1 N2 N1 . . . . 82.9(2) ?
    Cl2 Cu1 N2 N1 . . . . -92.80(14) ?
    N2 Cu1 N3 C9 . . . . 179.8(2) ?
    O1 Cu1 N3 C9 . . . . -151.88(19) ?
    Cl1 Cu1 N3 C9 . . . . -23.5(2) ?
    Cl2 Cu1 N3 C9 . . . . 80.0(2) ?
    N2 Cu1 N3 C5 . . . . 7.08(15) ?
    O1 Cu1 N3 C5 . . . . 35.4(3) ?
    Cl1 Cu1 N3 C5 . . . . 163.84(14) ?
    Cl2 Cu1 N3 C5 . . . . -92.74(15) ?
    Cu1 O1 C2 N1 . . . . 0.5(3) ?
    Cu1 O1 C2 C1 . . . . 178.65(18) ?
    N2 N1 C2 O1 . . . . 4.0(3) ?
    N2 N1 C2 C1 . . . . -174.3(2) ?
    N1 N2 C4 C3 . . . . 2.5(4) ?
    Cu1 N2 C4 C3 . . . . 179.18(19) ?
    N1 N2 C4 C5 . . . . -175.88(19) ?
    Cu1 N2 C4 C5 . . . . 0.8(3) ?
    C9 N3 C5 C6 . . . . -1.2(3) ?
    Cu1 N3 C5 C6 . . . . 172.25(18) ?
    C9 N3 C5 C4 . . . . 177.8(2) ?
    Cu1 N3 C5 C4 . . . . -8.8(2) ?
    N2 C4 C5 N3 . . . . 5.4(3) ?
    C3 C4 C5 N3 . . . . -173.0(2) ?
    N2 C4 C5 C6 . . . . -175.6(2) ?
    C3 C4 C5 C6 . . . . 5.9(4) ?
    N3 C5 C6 C7 . . . . -0.2(4) ?
    C4 C5 C6 C7 . . . . -179.1(2) ?
    C5 C6 C7 C8 . . . . 1.7(4) ?
    C6 C7 C8 C9 . . . . -1.8(4) ?
    C5 N3 C9 C8 . . . . 1.1(4) ?
    Cu1 N3 C9 C8 . . . . -171.3(2) ?
    C7 C8 C9 N3 . . . . 0.4(4) ?
loop_
    _geom_hbond_atom_site_label_D
    _geom_hbond_atom_site_label_H
    _geom_hbond_atom_site_label_A
    _geom_hbond_site_symmetry_A
    _geom_hbond_distance_DH
    _geom_hbond_distance_HA
    _geom_hbond_distance_DA
    _geom_hbond_angle_DHA
    N1 H1 Cl2 4_575 0.89 2.34 3.226(2) 170
    C1 H1A Cl1 1_655 0.98 2.63 3.529(3) 153
    C3 H3A N1 . 0.98 2.56 2.945(3) 104
    C3 H3A Cl2 4_575 0.98 2.81 3.785(3) 176
    C3 H3C Cl1 2_745 0.98 2.75 3.703(3) 165
    C7 H7 Cl1 2_645 0.95 2.68 3.529(3) 149
data_global
_journal_date_recd_electronic     2010-12-16
_journal_date_accepted     2010-12-18
_journal_name_full     'Acta Crystallographica, Section E'
_journal_year     2011
_journal_volume     67
_journal_issue      1
_journal_page_first     m123
_journal_page_last     m123
_journal_paper_category     QM
_journal_coeditor_code     PV2372
_publ_contact_author_name     'Hon Man Lee'
_publ_contact_author_address
;
National Changhua University of Education
Department of Chemistry
Changhua 50058
Taiwan
;
_publ_contact_author_email     'leehm@cc.ncue.edu.tw'
_publ_contact_author_fax     '886-4-7211190'
_publ_contact_author_phone     '886-47232105x3523'
_publ_section_title
;\
Dichlorido{<i>N</i>'-[1-(2-pyridin-2-yl)ethylidene]acetohydrazide-\
\k^2^<i>N</i>',<i>O</i>}copper(II)
;
_publ_section_title_footnote     .
loop_
    _publ_author_name
    _publ_author_footnote
    _publ_author_address
    'Datta, Amitabha' .
;
National Changhua University of Education
Department of Chemistry
Changhua
Taiwan 50058
;
    'Das, Kuheli' .
;
National Changhua University of Education
Department of Chemistry
Changhua
Taiwan 50058
;
    'Jhou, Yan-Ming' .
;
National Changhua University of Education
Department of Chemistry
Changhua
Taiwan 50058
;
    'Huang, Jui-Hsien' .
;
National Changhua University of Education
Department of Chemistry
Changhua
Taiwan 50058
;
    'Lee, Hon Man' .
;
National Changhua University of Education
Department of Chemistry
Changhua
Taiwan 50058
;
_publ_section_synopsis     .
