# Supplementary material for: Dichlorido{N′-[1-(2-pyridin-2-yl)ethyl­idene]acetohydrazide-κ2 N′,O}copper(II)
Source: Acta Crystallogr Sect E Struct Rep Online. 2010 Dec 24;67(Pt 1):m123. doi: 10.1107/S1600536810053195 (PMC3050222; doi:10.1107/S1600536810053195)
Supplement: Supplementary file 2 [file e-67-0m123-Isup2.hkl]

# 
# h,k,l, Fc-squared, Fo-squared, sigma(Fo-squared) and status flag 
# 
data_I
_shelx_title ' ad1461 in P2(1)/n           New: P21/c' 
_shelx_refln_list_code          4 
_shelx_F_calc_maximum      262.63 
_exptl_crystal_F_000       628.00 
_reflns_d_resolution_high  0.7380 
 
loop_ 
 _symmetry_equiv_pos_as_xyz 
 'x, y, z' 
 '-x, y+1/2, -z+1/2' 
 '-x, -y, -z' 
 'x, -y-1/2, z-1/2' 
 
_cell_length_a     6.6501 
_cell_length_b    15.6800 
_cell_length_c    13.1030 
_cell_angle_alpha  90.000 
_cell_angle_beta  118.769 
_cell_angle_gamma  90.000 
 
_shelx_F_squared_multiplier     1.000 
 
loop_ 
 _refln_index_h 
 _refln_index_k 
 _refln_index_l 
 _refln_F_squared_calc 
 _refln_F_squared_meas 
 _refln_F_squared_sigma 
 _refln_observed_status 
   1   0   0    32050.63    32590.73    389.49 o 
   2   0   0       81.25      145.05      4.12 o 
   3   0   0     3904.21     3889.37     44.96 o 
   4   0   0     1911.88     1801.61     23.90 o 
   5   0   0       49.10       62.09      7.60 o 
   6   0   0       29.56       33.46      6.46 o 
   7   0   0       31.23       24.44      7.50 o 
   1   1   0     1073.73     1094.32      9.11 o 
   2   1   0      640.44      669.69      7.06 o 
   3   1   0     1507.33     1489.39     14.33 o 
   4   1   0       42.74       52.13      3.27 o 
   5   1   0     1926.83     1965.79     22.53 o 
   6   1   0     2091.18     2122.21     25.01 o 
   7   1   0       77.51       75.62      6.54 o 
   0   2   0    15187.70    15449.57    203.54 o 
   1   2   0     3906.13     4129.95     30.05 o 
   2   2   0     2039.86     2110.28     17.02 o 
   3   2   0     2740.20     2746.94     22.20 o 
   4   2   0        5.05        5.89      2.42 o 
   5   2   0      131.76      140.58      5.49 o 
   6   2   0      166.17      179.40      7.23 o 
   7   2   0       19.37       15.73      5.26 o 
   1   3   0     1588.56     1639.83     14.53 o 
   2   3   0       67.15       87.99      2.21 o 
   3   3   0      202.99      181.12      3.85 o 
   4   3   0        7.07        2.47      2.53 o 
   5   3   0      127.03      143.60      5.87 o 
   6   3   0        6.16        5.47      4.67 o 
   7   3   0        1.32       -2.83      5.13 o 
   0   4   0     8590.65     9084.70    119.75 o 
   1   4   0     2378.14     2354.56     18.75 o 
   2   4   0     1570.00     1543.08     14.44 o 
   3   4   0      308.03      300.90      5.22 o 
   4   4   0       28.88       20.08      2.86 o 
   5   4   0       15.77       19.38      3.97 o 
   6   4   0       69.41       65.45      5.86 o 
   7   4   0        0.67        0.54      5.34 o 
   1   5   0     3179.09     3391.64     27.58 o 
   2   5   0     3656.99     3763.79     32.47 o 
   3   5   0     9453.51     9512.67     74.52 o 
   4   5   0     1547.30     1581.33     19.48 o 
   5   5   0      774.50      834.42     13.86 o 
   6   5   0      338.60      348.31     11.32 o 
   7   5   0      171.49      173.74      8.76 o 
   0   6   0      414.86      340.61      7.79 o 
   1   6   0     1543.69     1318.74     12.68 o 
   2   6   0     4542.58     4539.19     38.96 o 
   3   6   0     1736.13     1581.77     15.52 o 
   4   6   0       20.29       11.33      3.95 o 
   5   6   0      141.96      144.58      7.29 o 
   6   6   0       57.51       71.33      6.15 o 
   7   6   0        2.97        1.36      6.79 o 
   1   7   0      279.03      302.20      5.14 o 
   2   7   0     6849.07     7203.74     60.58 o 
   3   7   0     2671.85     2761.95     26.68 o 
   4   7   0       32.86       27.96      5.21 o 
   5   7   0     1013.92     1035.38     24.31 o 
   6   7   0      871.24      886.93     19.04 o 
   7   7   0       32.94       29.23      7.65 o 
   0   8   0     5573.92     5307.36     72.72 o 
   1   8   0       54.01       48.76      2.82 o 
   2   8   0      628.80      619.01      8.58 o 
   3   8   0      440.77      429.77      8.17 o 
   4   8   0      334.68      317.48     10.34 o 
   5   8   0       42.14       47.60      6.35 o 
   6   8   0       55.95       48.96      7.18 o 
   7   8   0       24.93       14.65      7.55 o 
   1   9   0      346.58      327.51      6.35 o 
   2   9   0       19.44       26.95      2.54 o 
   3   9   0        5.92        2.02      3.93 o 
   4   9   0      137.11      128.97      8.57 o 
   5   9   0        0.46        0.31      5.38 o 
   6   9   0        7.69        8.03      6.62 o 
   7   9   0       37.76       36.99      8.41 o 
   0  10   0     3031.82     2979.41     48.94 o 
   1  10   0     1562.15     1512.97     17.12 o 
   2  10   0      298.09      276.41      6.74 o 
   3  10   0        6.05       11.65      4.48 o 
   4  10   0      335.47      321.92     11.67 o 
   5  10   0      603.77      585.84     15.44 o 
   6  10   0        3.47        6.30      6.79 o 
   1  11   0     2826.88     2905.13     29.64 o 
   2  11   0      861.68      841.12     13.86 o 
   3  11   0      210.54      222.87      8.52 o 
   4  11   0      246.67      249.14     10.48 o 
   5  11   0      734.91      730.75     17.45 o 
   6  11   0      355.66      371.33     14.56 o 
   0  12   0     7486.09     7427.29     91.56 o 
   1  12   0     2679.49     2674.12     29.34 o 
   2  12   0     1531.59     1497.64     24.79 o 
   3  12   0     1671.93     1648.14     24.34 o 
   4  12   0      406.35      406.71     14.14 o 
   5  12   0        6.89        3.44      6.12 o 
   6  12   0       19.85       10.09      7.32 o 
   1  13   0       98.80      107.31      6.17 o 
   2  13   0      532.48      516.12     12.17 o 
   3  13   0     1521.36     1450.56     22.80 o 
   4  13   0      255.90      255.87     11.37 o 
   5  13   0       65.10       47.01      7.77 o 
   6  13   0       80.92       68.87      9.10 o 
   0  14   0      591.67      620.41     16.12 o 
   1  14   0      433.41      446.28     11.31 o 
   2  14   0      281.43      286.86     10.10 o 
   3  14   0      558.69      525.51     13.36 o 
   4  14   0       94.28       75.60      7.95 o 
   5  14   0       12.72        1.93      7.03 o 
   1  15   0       15.85       13.42      4.56 o 
   2  15   0      366.69      325.94     10.65 o 
   3  15   0        0.51        4.65      5.51 o 
   4  15   0      163.11      170.99     14.98 o 
   5  15   0        2.13       -4.36      7.12 o 
   0  16   0      295.53      280.03     18.30 o 
   1  16   0      544.46      563.81     24.00 o 
   2  16   0      774.34      749.63     17.44 o 
   3  16   0       20.64       11.90      6.55 o 
   4  16   0       26.75       29.83      7.50 o 
   5  16   0        0.06       -2.46      7.21 o 
   1  17   0      159.34      165.67      8.69 o 
   2  17   0      200.28      228.50     10.97 o 
   3  17   0      243.96      264.42     12.38 o 
   4  17   0      181.26      176.31     17.01 o 
   0  18   0      962.50      938.35     32.79 o 
   1  18   0      664.38      646.35     19.32 o 
   2  18   0      114.60      120.81      9.21 o 
   3  18   0       16.15        9.29      7.19 o 
   4  18   0       58.93       50.28      8.58 o 
   1  19   0      152.53      154.68     11.37 o 
   2  19   0      156.11      186.31     14.46 o 
   3  19   0       41.27       40.84      8.48 o 
   0  20   0       11.75       26.61     11.94 o 
   1  20   0        0.41       -1.75      8.08 o 
   2  20   0        0.30       -6.80      6.80 o 
  -8   1   1       22.52       28.51     18.27 o 
  -7   1   1       63.44       66.50      5.45 o 
  -6   1   1      826.61      843.92     12.55 o 
  -5   1   1      469.84      478.21      8.69 o 
  -4   1   1       93.87      102.53      3.37 o 
  -3   1   1       47.56       40.95      2.71 o 
  -2   1   1     1893.03     2187.10     39.31 o 
  -1   1   1      577.51      636.33      5.98 o 
   0   1   1      438.81      420.14      4.42 o 
   1   1   1      220.81      234.06      2.82 o 
   2   1   1     2612.61     2586.62     21.31 o 
   3   1   1      546.49      580.23      7.00 o 
   4   1   1        2.06        0.18      3.07 o 
   5   1   1      665.72      689.94     11.41 o 
   6   1   1      231.16      231.88      7.98 o 
   7   1   1        3.80        1.47      5.61 o 
  -8   2   1        8.65       -3.78     26.68 o 
  -7   2   1        7.78        5.37      4.80 o 
  -6   2   1        0.10        1.36      4.14 o 
  -5   2   1        1.67        0.64      3.32 o 
  -4   2   1     2628.48     2557.09     22.41 o 
  -3   2   1     1048.99      972.51      9.65 o 
  -2   2   1      649.31      913.00      8.78 o 
  -1   2   1     6595.70     6887.43     58.19 o 
   0   2   1     7731.69     8505.45     76.12 o 
   1   2   1    19066.20    19367.31    133.08 o 
   2   2   1     4996.09     5196.06     38.09 o 
   3   2   1     1639.28     1712.13     14.97 o 
   4   2   1       30.78       34.55      3.50 o 
   5   2   1      122.89      131.51      5.85 o 
   6   2   1        0.44       -2.08      4.65 o 
   7   2   1      128.52      146.90      8.19 o 
  -8   3   1        9.42       19.59     12.89 o 
  -7   3   1      112.33      126.03      7.73 o 
  -6   3   1      866.72      897.70     13.93 o 
  -5   3   1      424.29      429.26      8.27 o 
  -4   3   1     2497.61     2588.87     22.77 o 
  -3   3   1     6042.94     6354.71     50.25 o 
  -2   3   1        2.72       10.45      2.88 o 
  -1   3   1    11175.01    11580.13     93.96 o 
   0   3   1        7.21       17.76      1.53 o 
   1   3   1      849.90     1002.49      8.67 o 
   2   3   1     5709.41     5882.00     44.42 o 
   3   3   1     1702.71     1641.95     14.47 o 
   4   3   1     1077.10     1054.43     12.89 o 
   5   3   1     1288.99     1346.93     17.50 o 
   6   3   1      249.04      278.03     11.70 o 
   7   3   1       23.22       23.32      6.43 o 
  -7   4   1      280.82      276.17      9.83 o 
  -6   4   1        6.42        3.75      4.39 o 
  -5   4   1       61.53       60.78      4.64 o 
  -4   4   1     1583.30     1550.79     15.02 o 
  -3   4   1     5841.93     5709.17     45.58 o 
  -2   4   1     2093.09     1921.24     17.37 o 
  -1   4   1     7174.82     7129.59     57.96 o 
   0   4   1     1727.84     1639.62     14.33 o 
   1   4   1       28.60       52.93      2.04 o 
   2   4   1     6622.86     6678.10     50.23 o 
   3   4   1     4801.94     4845.15     38.19 o 
   4   4   1      672.81      734.33     11.11 o 
   5   4   1      729.58      723.33     13.04 o 
   6   4   1       70.50       74.31      6.35 o 
   7   4   1        2.49        5.30      5.74 o 
  -7   5   1        6.45        6.31      5.99 o 
  -6   5   1      172.87      171.43      7.50 o 
  -5   5   1        3.68        7.02      3.59 o 
  -4   5   1      240.96      251.14      5.50 o 
  -3   5   1     2521.24     2516.23     24.06 o 
  -2   5   1      272.58      301.19      4.76 o 
  -1   5   1     1914.02     2045.30     18.98 o 
   0   5   1     1079.16     1150.82     10.78 o 
   1   5   1        7.60       26.78      2.92 o 
   2   5   1     3578.04     3542.96     30.78 o 
   3   5   1     1233.03     1293.55     12.10 o 
   4   5   1       85.05      106.81      8.69 o 
   5   5   1      420.51      410.56     10.20 o 
   6   5   1       69.35       71.94      6.46 o 
   7   5   1        2.21       -1.94      5.62 o 
  -7   6   1       16.52        6.39      6.60 o 
  -6   6   1       41.67       39.58      6.51 o 
  -5   6   1        5.77        1.58      4.10 o 
  -4   6   1      313.59      302.23      7.47 o 
  -3   6   1      497.04      465.78      7.26 o 
  -2   6   1     1532.46     1488.33     14.49 o 
  -1   6   1      238.81      267.10      5.83 o 
   0   6   1      701.93      708.90      7.56 o 
   1   6   1     1144.43     1148.60     11.83 o 
   2   6   1      492.77      497.23      6.63 o 
   3   6   1       20.16       11.88      2.61 o 
   4   6   1       18.52       28.58      4.80 o 
   5   6   1       14.22       16.05      4.84 o 
   6   6   1        1.70        1.71      5.08 o 
   7   6   1        7.22       11.24      7.21 o 
  -7   7   1       20.25       32.21      7.43 o 
  -6   7   1        8.11       12.27      6.08 o 
  -5   7   1       37.68       49.77      7.02 o 
  -4   7   1     1193.98     1235.39     18.14 o 
  -3   7   1      588.94      603.39     10.78 o 
  -2   7   1        6.80       16.46      2.34 o 
  -1   7   1       21.25       25.89      2.30 o 
   0   7   1       48.73       48.21      2.21 o 
   1   7   1       29.03       18.67      1.78 o 
   2   7   1      153.28      148.41      3.85 o 
   3   7   1     2053.45     1954.26     22.80 o 
   4   7   1     1773.85     1706.29     26.32 o 
   5   7   1       79.96       98.17      7.55 o 
   6   7   1       62.36       59.02      7.49 o 
   7   7   1       64.47       62.02      8.61 o 
  -7   8   1       33.81       36.84      7.86 o 
  -6   8   1       10.90       15.29      6.52 o 
  -5   8   1      485.02      438.17     12.83 o 
  -4   8   1     1963.74     1858.56     24.69 o 
  -3   8   1     3377.04     3388.95     33.62 o 
  -2   8   1     1640.78     1496.31     16.23 o 
  -1   8   1     6591.40     6396.39     61.90 o 
   0   8   1     5272.85     5215.40     45.72 o 
   1   8   1      272.68      247.34      4.96 o 
   2   8   1       21.26       30.58      2.79 o 
   3   8   1      577.38      592.50     11.95 o 
   4   8   1        7.00        6.04      4.97 o 
   5   8   1       38.99       43.27      6.76 o 
   6   8   1        0.93       -2.68      6.38 o 
   7   8   1       22.78       35.59      8.31 o 
  -7   9   1      103.16       99.07      9.52 o 
  -6   9   1      845.86      869.99     19.22 o 
  -5   9   1      317.20      328.44     11.73 o 
  -4   9   1       92.75       94.79      6.69 o 
  -3   9   1       74.87       80.32      5.62 o 
  -2   9   1      374.63      349.77      6.49 o 
  -1   9   1      858.62      905.87     14.30 o 
   0   9   1       76.07      112.63      3.68 o 
   1   9   1     2682.22     2559.57     24.66 o 
   2   9   1     4817.89     4730.92     43.22 o 
   3   9   1      550.97      540.32     11.74 o 
   4   9   1      762.94      752.53     16.11 o 
   5   9   1     1443.12     1429.71     25.13 o 
   6   9   1      459.16      422.39     14.49 o 
  -7  10   1        2.43       11.46      7.46 o 
  -6  10   1       35.01       41.57      7.52 o 
  -5  10   1        3.96        7.55      5.95 o 
  -4  10   1     1389.77     1375.21     23.05 o 
  -3  10   1     1096.24     1090.62     14.99 o 
  -2  10   1      174.07      168.29      4.92 o 
  -1  10   1     3819.65     4097.72     55.84 o 
   0  10   1     4334.57     4655.40    157.77 o 
   1  10   1      312.97      264.58      6.24 o 
   2  10   1       49.18       54.23      4.62 o 
   3  10   1      658.04      644.11     13.18 o 
   4  10   1       97.07       95.50      7.34 o 
   5  10   1        0.99        2.02      6.24 o 
   6  10   1       13.80       23.25      7.63 o 
  -6  11   1      129.44      114.47      9.48 o 
  -5  11   1       51.77       56.13      7.43 o 
  -4  11   1        1.42        4.53      7.08 o 
  -3  11   1      474.17      487.81     11.65 o 
  -2  11   1       17.15       16.21      5.83 o 
  -1  11   1      470.77      495.89     16.86 o 
   0  11   1      500.47      508.64      8.58 o 
   1  11   1      287.50      263.46      7.30 o 
   2  11   1      405.90      401.30     10.28 o 
   3  11   1      125.79      132.77     10.64 o 
   4  11   1       45.02       49.59      6.78 o 
   5  11   1      108.58       95.05      9.43 o 
   6  11   1        0.47        3.98      6.98 o 
  -6  12   1        6.38        3.01      6.88 o 
  -5  12   1      371.68      356.24     13.30 o 
  -4  12   1      110.75      101.49      7.98 o 
  -3  12   1       11.27       15.02      4.65 o 
  -2  12   1       64.41       58.01      4.65 o 
  -1  12   1       62.90       75.52      5.16 o 
   0  12   1       18.76       19.26      5.01 o 
   1  12   1      656.80      603.14     15.21 o 
   2  12   1       19.28       19.27      4.85 o 
   3  12   1      204.35      201.24      8.54 o 
   4  12   1       92.78       81.17      7.83 o 
   5  12   1        0.94        4.50      6.41 o 
   6  12   1      142.53      146.89     11.06 o 
  -6  13   1        7.09        8.66      7.21 o 
  -5  13   1      387.17      380.82     14.08 o 
  -4  13   1      619.19      611.99     15.79 o 
  -3  13   1        0.49       -2.84      4.63 o 
  -2  13   1        3.37        2.98      4.77 o 
  -1  13   1      230.11      258.20      7.49 o 
   0  13   1      475.48      441.52      9.22 o 
   1  13   1       44.35       52.20      5.25 o 
   2  13   1      264.91      292.53     11.60 o 
   3  13   1      395.13      387.68     11.35 o 
   4  13   1      441.93      442.49     13.99 o 
   5  13   1       38.07       32.93      7.66 o 
  -6  14   1        8.38       -6.02      7.42 o 
  -5  14   1       40.43       35.39      7.62 o 
  -4  14   1        6.96        5.65      6.40 o 
  -3  14   1      962.64      939.87     17.54 o 
  -2  14   1     2457.48     2418.84     44.10 o 
  -1  14   1      653.43      668.23     11.92 o 
   0  14   1        6.86        7.99      4.20 o 
   1  14   1     2203.28     2137.48     29.33 o 
   2  14   1     2342.51     2295.81     31.78 o 
   3  14   1      183.15      192.37      9.18 o 
   4  14   1        4.12        0.99      6.11 o 
   5  14   1       54.53       55.16      8.48 o 
  -5  15   1      111.51       99.81      9.59 o 
  -4  15   1      372.26      352.41     13.40 o 
  -3  15   1      443.78      418.65     13.34 o 
  -2  15   1        9.03       12.28      5.86 o 
  -1  15   1      311.59      307.81      9.99 o 
   0  15   1       19.40       20.34      5.12 o 
   1  15   1       60.95       55.04      5.94 o 
   2  15   1      258.48      275.51     10.45 o 
   3  15   1      847.56      826.76     17.23 o 
   4  15   1      367.98      358.79     14.09 o 
   5  15   1       36.38       38.69      8.40 o 
  -5  16   1        5.22        0.90      7.38 o 
  -4  16   1       94.27       95.16      9.10 o 
  -3  16   1      132.45      141.01      9.51 o 
  -2  16   1      141.90      146.86      9.06 o 
  -1  16   1      463.57      492.64     12.57 o 
   0  16   1      572.77      598.21     15.07 o 
   1  16   1      108.93      135.71      8.73 o 
   2  16   1      144.09      148.82      8.46 o 
   3  16   1      104.82      110.69      8.99 o 
   4  16   1        7.03       -1.90      6.95 o 
  -4  17   1       14.65       15.84      7.62 o 
  -3  17   1        7.87        3.05      6.80 o 
  -2  17   1       34.16       40.49      7.10 o 
  -1  17   1      111.66      113.89      8.60 o 
   0  17   1       66.48       58.31      8.29 o 
   1  17   1       58.76       57.68      7.81 o 
   2  17   1       99.62      105.30      8.68 o 
   3  17   1        0.31       -6.45      6.45 o 
   4  17   1        2.24       -4.00      7.08 o 
  -4  18   1       28.75       23.64      8.16 o 
  -3  18   1       22.05       24.06      7.45 o 
  -2  18   1      138.73      133.92      8.63 o 
  -1  18   1        5.50        1.94      7.11 o 
   0  18   1        5.35        6.50      7.03 o 
   1  18   1      248.80      227.63     12.77 o 
   2  18   1       49.28       37.90      7.36 o 
   3  18   1        5.94        4.07      6.94 o 
  -3  19   1       25.64       24.76      8.06 o 
  -2  19   1       49.98       42.30      7.80 o 
  -1  19   1      252.39      258.21     13.93 o 
   0  19   1       72.81       43.48      8.62 o 
   1  19   1      299.45      328.23     15.60 o 
   2  19   1       18.73       10.49      7.18 o 
   3  19   1       47.98       33.54      8.44 o 
  -2  20   1      154.46      148.26     12.26 o 
  -1  20   1      287.74      302.74     17.79 o 
   0  20   1      488.19      479.76     17.80 o 
   1  20   1      164.13      160.34     12.31 o 
   2  20   1        2.04       -5.00      8.93 o 
  -1  21   1        4.36        3.73     12.59 o 
   0  21   1       12.73       18.97      8.08 o 
  -8   0   2        0.04        0.00     16.81 o 
  -7   0   2        2.04        4.88      6.53 o 
  -6   0   2       10.72       19.14      5.36 o 
  -5   0   2     5324.03     5287.59     64.73 o 
  -4   0   2     8261.23     7977.63     98.42 o 
  -3   0   2       34.44       65.40      3.64 o 
  -2   0   2      125.68      194.25      9.09 o 
  -1   0   2     8882.51     9567.13    152.60 o 
   0   0   2    17833.09    18632.52    274.92 o 
   1   0   2     8209.23     8823.43    107.50 o 
   2   0   2       22.78        9.45      4.23 o 
   3   0   2     1627.52     1590.59     20.92 o 
   4   0   2       96.68      119.58      7.27 o 
   5   0   2        1.14       -5.13      5.66 o 
   6   0   2      276.50      271.37     14.76 o 
   7   0   2      610.89      585.93     21.47 o 
  -8   1   2        2.33       29.24     18.27 o 
  -7   1   2      467.13      498.85     10.33 o 
  -6   1   2      806.58      825.92     12.14 o 
  -5   1   2        3.14        3.51      4.74 o 
  -4   1   2       58.99       58.08      3.37 o 
  -3   1   2      983.65     1011.08     10.12 o 
  -2   1   2     2856.49     3122.97     38.25 o 
  -1   1   2      102.37      100.05      3.81 o 
   0   1   2    11237.49    11470.34    104.24 o 
   1   1   2    68974.35    70536.08    560.44 o 
   2   1   2     9553.41     9640.10     74.99 o 
   3   1   2      218.05      181.59      4.30 o 
   4   1   2      731.88      723.14     11.14 o 
   5   1   2     1438.78     1479.37     17.72 o 
   6   1   2       73.76       69.52      6.84 o 
   7   1   2        1.44       -6.04      6.04 o 
  -8   2   2        8.00        5.12     17.54 o 
  -7   2   2       57.22       60.36      5.23 o 
  -6   2   2       40.40       39.40      4.65 o 
  -5   2   2      175.44      151.67      5.47 o 
  -4   2   2     1436.57     1456.66     14.50 o 
  -3   2   2     1687.13     1735.29     23.02 o 
  -2   2   2     2279.10     2192.21     25.56 o 
  -1   2   2     2140.86     2260.74     22.12 o 
   0   2   2       86.72       92.15      1.70 o 
   1   2   2      161.76      180.33      3.06 o 
   2   2   2      825.08      722.18      8.13 o 
   3   2   2      284.26      288.21      4.90 o 
   4   2   2      423.08      411.68      8.38 o 
   5   2   2       36.61       21.51      4.72 o 
   6   2   2        1.03        5.52      5.02 o 
   7   2   2      107.74       78.62      8.01 o 
  -8   3   2       24.64       30.50     12.62 o 
  -7   3   2       47.37       36.16      6.17 o 
  -6   3   2      142.49      161.07      6.43 o 
  -5   3   2     1025.10     1004.97     13.54 o 
  -4   3   2      186.63      209.63      4.86 o 
  -3   3   2     1070.59     1207.29     24.91 o 
  -2   3   2      341.47      343.46      5.33 o 
  -1   3   2     2829.79     2989.92     28.00 o 
   0   3   2     1732.61     1835.12     15.74 o 
   1   3   2     1124.50     1211.42      9.44 o 
   2   3   2      530.03      611.56      6.41 o 
   3   3   2      191.96      234.30      4.51 o 
   4   3   2      258.76      267.07      6.81 o 
   5   3   2        0.26        2.28      4.24 o 
   6   3   2        5.69        5.49      5.17 o 
   7   3   2       19.80       10.36      7.22 o 
  -8   4   2        9.53        9.31     10.42 o 
  -7   4   2      168.10      176.29      8.76 o 
  -6   4   2       23.71       26.27      4.42 o 
  -5   4   2      282.47      298.21      8.61 o 
  -4   4   2      822.55      830.85      9.83 o 
  -3   4   2      919.35      885.78     14.35 o 
  -2   4   2     4265.15     4188.32     35.33 o 
  -1   4   2     1519.74     1512.82     16.01 o 
   0   4   2       25.39       28.59      3.08 o 
   1   4   2       41.55       29.48      1.57 o 
   2   4   2     1586.05     1517.21     12.63 o 
   3   4   2       29.55       33.69      2.44 o 
   4   4   2      330.80      355.42      8.89 o 
   5   4   2       93.04       96.40      6.26 o 
   6   4   2       86.53       88.14      6.81 o 
   7   4   2       16.16       13.31      6.60 o 
  -8   5   2      414.71      401.78     27.96 o 
  -7   5   2      731.87      760.90     17.69 o 
  -6   5   2       22.39       21.68      4.95 o 
  -5   5   2       79.79       84.60      5.12 o 
  -4   5   2     2038.48     1984.71     22.23 o 
  -3   5   2     3885.21     4275.47     51.21 o 
  -2   5   2      900.99      882.40      9.20 o 
  -1   5   2     9612.80     9925.94     95.67 o 
   0   5   2       11.34       45.39      3.62 o 
   1   5   2       82.74       61.60      2.45 o 
   2   5   2     3203.49     3176.00     26.63 o 
   3   5   2     2271.95     2254.41     20.25 o 
   4   5   2      539.90      533.22     23.72 o 
   5   5   2      234.57      256.34      8.85 o 
   6   5   2        3.39        3.69      5.14 o 
   7   5   2       15.76       19.31      6.53 o 
  -7   6   2      433.57      430.95     14.00 o 
  -6   6   2      112.05      114.14      7.80 o 
  -5   6   2      463.47      438.75     12.31 o 
  -4   6   2     4636.68     4621.38     44.52 o 
  -3   6   2     5248.59     5155.36     48.34 o 
  -2   6   2    17730.72    18206.26    146.77 o 
  -1   6   2    17494.13    17890.59    170.88 o 
   0   6   2     1933.80     1942.02     16.69 o 
   1   6   2     1011.92     1040.20     11.34 o 
   2   6   2     2382.63     2313.77     22.68 o 
   3   6   2      120.39      154.97      5.62 o 
   4   6   2     1205.37     1225.47     17.61 o 
   5   6   2       84.69       90.48      6.27 o 
   6   6   2       27.13       26.21      5.77 o 
   7   6   2      157.78      185.75     15.60 o 
  -7   7   2      816.78      830.98     19.17 o 
  -6   7   2      674.36      683.89     16.14 o 
  -5   7   2       31.70       37.37      6.16 o 
  -4   7   2      245.89      229.00      7.10 o 
  -3   7   2     1215.12     1307.99     15.18 o 
  -2   7   2       69.19       58.42      3.20 o 
  -1   7   2      473.65      569.78      8.71 o 
   0   7   2      215.12      247.32      4.97 o 
   1   7   2     1632.01     1540.77     16.68 o 
   2   7   2     2828.98     2725.93     26.51 o 
   3   7   2      109.52      100.59      6.32 o 
   4   7   2      269.09      281.59     10.37 o 
   5   7   2      901.32      908.89     18.74 o 
   6   7   2       40.54       37.47      7.37 o 
  -7   8   2       37.35       39.13      8.61 o 
  -6   8   2       58.93       57.72      7.23 o 
  -5   8   2      526.29      531.68     13.46 o 
  -4   8   2     2111.29     2113.27     25.74 o 
  -3   8   2        6.45        5.07      3.52 o 
  -2   8   2        7.77       16.93      2.40 o 
  -1   8   2     7438.58     7397.20     71.99 o 
   0   8   2     3429.60     3618.35     32.59 o 
   1   8   2      113.53      118.59      3.23 o 
   2   8   2        0.20       -1.82      3.09 o 
   3   8   2        3.63        1.07      4.46 o 
   4   8   2       97.83      104.19      7.29 o 
   5   8   2       19.35       27.27      6.39 o 
   6   8   2        3.59       -6.42      6.42 o 
  -7   9   2        3.35        3.43      7.72 o 
  -6   9   2       75.68       71.73      7.72 o 
  -5   9   2       17.53       15.65      5.50 o 
  -4   9   2      151.52      180.77      7.36 o 
  -3   9   2        2.51        6.82      3.28 o 
  -2   9   2      698.67      653.05     13.97 o 
  -1   9   2       39.15       61.68      3.49 o 
   0   9   2      462.73      475.79      7.12 o 
   1   9   2        0.09        6.24      2.13 o 
   2   9   2       39.64       46.32      4.37 o 
   3   9   2      474.72      472.58     11.28 o 
   4   9   2       12.25       12.43      5.47 o 
   5   9   2        6.08        8.55      6.16 o 
   6   9   2      111.09      112.90      9.68 o 
  -7  10   2       61.63       70.46     10.03 o 
  -6  10   2       62.30       66.31      8.13 o 
  -5  10   2      581.72      576.61     14.75 o 
  -4  10   2      680.44      691.84     15.18 o 
  -3  10   2      546.34      525.56     10.50 o 
  -2  10   2      984.58      980.51     12.67 o 
  -1  10   2     1758.00     1778.24     20.21 o 
   0  10   2     4801.93     4830.20     45.09 o 
   1  10   2      577.51      554.19      9.20 o 
   2  10   2      655.54      630.85     12.47 o 
   3  10   2       83.61       80.12      5.94 o 
   4  10   2      216.74      190.11      9.62 o 
   5  10   2        1.15       -5.86      5.86 o 
   6  10   2      182.92      184.81     11.66 o 
  -7  11   2      129.52      125.58     11.79 o 
  -6  11   2      460.94      476.34     15.14 o 
  -5  11   2      338.36      364.47     12.84 o 
  -4  11   2       36.86       26.26      5.77 o 
  -3  11   2       77.21       67.97      5.19 o 
  -2  11   2        4.65       -2.25      2.84 o 
  -1  11   2       16.55       52.84      6.55 o 
   0  11   2     2587.75     2579.96     26.16 o 
   1  11   2     5270.99     5228.31     60.46 o 
   2  11   2     1133.46     1109.12     18.10 o 
   3  11   2      588.68      567.47     12.81 o 
   4  11   2      530.84      530.59     14.72 o 
   5  11   2      644.85      667.81     17.29 o 
   6  11   2      215.54      193.58     11.88 o 
  -6  12   2       20.85       21.97      7.48 o 
  -5  12   2      229.52      211.96     10.70 o 
  -4  12   2      578.97      568.97     14.60 o 
  -3  12   2      869.89      864.87     18.91 o 
  -2  12   2     1871.81     1844.12     21.72 o 
  -1  12   2     2765.68     2798.35     28.77 o 
   0  12   2     1838.11     1937.98     22.37 o 
   1  12   2       40.67       39.93      4.96 o 
   2  12   2      136.10      113.38      6.68 o 
   3  12   2       45.24       53.25      6.13 o 
   4  12   2      154.21      142.44      9.19 o 
   5  12   2       75.60       89.73      8.87 o 
  -6  13   2       64.53       70.72      8.72 o 
  -5  13   2       15.06        0.34      6.32 o 
  -4  13   2      205.22      230.48     10.58 o 
  -3  13   2       28.56       27.77      5.22 o 
  -2  13   2     1523.08     1456.18     19.08 o 
  -1  13   2     1940.08     1893.14     21.34 o 
   0  13   2      554.16      550.44     10.63 o 
   1  13   2      883.78      907.83     16.12 o 
   2  13   2      924.63      911.91     16.79 o 
   3  13   2      587.36      606.63     14.05 o 
   4  13   2      485.08      483.54     14.79 o 
   5  13   2      183.88      185.92     11.89 o 
  -6  14   2        4.19        0.48      7.24 o 
  -5  14   2        0.25        1.12      6.69 o 
  -4  14   2       25.46       19.27      9.26 o 
  -3  14   2        0.94        0.37      5.60 o 
  -2  14   2      204.56      222.68      8.70 o 
  -1  14   2      720.19      705.05     12.02 o 
   0  14   2       18.81       15.51      5.00 o 
   1  14   2       13.08       15.82      4.94 o 
   2  14   2       85.98       95.73      7.04 o 
   3  14   2       47.73       46.76      6.49 o 
   4  14   2      253.45      237.51     12.02 o 
   5  14   2        3.47        3.84      7.34 o 
  -5  15   2      147.67      151.64     10.56 o 
  -4  15   2       80.76       84.78      8.37 o 
  -3  15   2       73.28       60.50      7.28 o 
  -2  15   2       74.91       67.75      6.98 o 
  -1  15   2        0.34       12.25      5.04 o 
   0  15   2      248.58      246.19     10.11 o 
   1  15   2        0.55       -4.02      4.74 o 
   2  15   2       80.70       74.31      6.94 o 
   3  15   2      253.27      239.83     11.46 o 
   4  15   2       10.76        3.89      6.73 o 
   5  15   2       57.36       51.16     20.47 o 
  -5  16   2       44.52       37.63      8.25 o 
  -4  16   2        3.84       -6.34      6.34 o 
  -3  16   2      446.81      446.65     14.29 o 
  -2  16   2      944.29      969.02     17.85 o 
  -1  16   2        7.89        7.00      5.68 o 
   0  16   2       34.76       54.55     11.59 o 
   1  16   2      157.29      157.99      9.99 o 
   2  16   2      104.02       89.16      7.60 o 
   3  16   2       26.11       17.66      6.97 o 
   4  16   2        3.60        6.46      7.14 o 
  -5  17   2      129.95      132.50     11.04 o 
  -4  17   2       41.86       45.04      8.27 o 
  -3  17   2       20.97       22.61      6.84 o 
  -2  17   2       17.18       14.86      5.97 o 
  -1  17   2      104.73      119.07     10.08 o 
   0  17   2      504.10      514.23     14.74 o 
   1  17   2      511.06      534.00     16.79 o 
   2  17   2      327.63      354.77     13.76 o 
   3  17   2      235.82      238.53     14.96 o 
   4  17   2       53.88       52.56      8.95 o 
  -4  18   2      324.24      311.50     13.99 o 
  -3  18   2      231.38      228.92     14.90 o 
  -2  18   2      384.15      435.15     14.70 o 
  -1  18   2      699.66      728.69     20.23 o 
   0  18   2      661.40      665.25     19.39 o 
   1  18   2      137.90      138.57     10.76 o 
   2  18   2       64.86       74.97      8.58 o 
   3  18   2       39.39       42.98      8.26 o 
  -3  19   2        9.16        6.86      7.16 o 
  -2  19   2       10.92        4.25      7.61 o 
  -1  19   2        4.92        8.41     11.92 o 
   0  19   2       40.63       49.33      8.61 o 
   1  19   2      201.18      224.06     13.94 o 
   2  19   2      106.48      122.45     10.16 o 
  -2  20   2       32.69       26.04      8.46 o 
  -1  20   2       42.41       32.36      8.83 o 
   0  20   2       13.07       14.19      8.08 o 
   1  20   2        0.35        4.24      8.09 o 
  -8   1   3        4.41       -5.35     12.14 o 
  -7   1   3      292.77      307.53      9.75 o 
  -6   1   3      256.62      291.15      7.24 o 
  -5   1   3      131.33      153.47      5.02 o 
  -4   1   3      268.94      340.32      7.46 o 
  -3   1   3      629.51      628.11      7.10 o 
  -2   1   3      130.13      136.13      2.89 o 
  -1   1   3      158.86      202.28      2.82 o 
   0   1   3      703.12      625.85      7.68 o 
   1   1   3    10797.38    11215.19     94.16 o 
   2   1   3     8023.69     8366.25     68.03 o 
   3   1   3       78.15       88.47      4.54 o 
   4   1   3      374.43      396.29      8.64 o 
   5   1   3      310.13      305.79      9.24 o 
   6   1   3        5.36        5.08      6.29 o 
   7   1   3        0.01       -0.24      6.46 o 
  -8   2   3       80.88      100.27     16.08 o 
  -7   2   3        8.60       -0.31      5.84 o 
  -6   2   3       79.19       74.24      4.85 o 
  -5   2   3     3698.82     3652.49     36.79 o 
  -4   2   3     8010.48     7986.96     68.26 o 
  -3   2   3     1993.44     1971.48     18.16 o 
  -2   2   3     3236.04     2978.12     28.06 o 
  -1   2   3    17174.78    17796.49    164.19 o 
   0   2   3       10.82       15.44      1.30 o 
   1   2   3      770.22      766.86      7.94 o 
   2   2   3      144.12      174.67      3.67 o 
   3   2   3      403.35      432.69      6.05 o 
   4   2   3       11.43       22.99      3.66 o 
   5   2   3       14.45       13.98      4.75 o 
   6   2   3      192.96      205.51      9.78 o 
  -8   3   3      222.26      225.99     27.41 o 
  -7   3   3      653.67      651.17     15.86 o 
  -6   3   3       71.91       88.52      5.15 o 
  -5   3   3       10.00       14.64      3.37 o 
  -4   3   3     2763.15     2799.65     25.90 o 
  -3   3   3       13.89       14.06      1.91 o 
  -2   3   3     6027.38     6248.34     53.82 o 
  -1   3   3      391.73      354.74      4.58 o 
   0   3   3      941.69      807.22      7.60 o 
   1   3   3     7687.19     7484.44     58.38 o 
   2   3   3     9819.82     9798.94     75.68 o 
   3   3   3     3291.07     3302.00     26.86 o 
   4   3   3     2745.98     2758.69     32.10 o 
   5   3   3      206.76      212.71     10.32 o 
   6   3   3       47.50       38.53      6.03 o 
  -8   4   3      155.22      177.92     19.37 o 
  -7   4   3       52.52       58.72      8.68 o 
  -6   4   3       27.01       24.64      4.87 o 
  -5   4   3      812.32      793.52     15.03 o 
  -4   4   3     2219.52     2149.40     23.08 o 
  -3   4   3     5638.07     5871.37     57.27 o 
  -2   4   3    14528.61    14650.48    119.24 o 
  -1   4   3     5650.60     5783.77     59.67 o 
   0   4   3     1283.06     1397.11     13.17 o 
   1   4   3      546.08      576.78      6.55 o 
   2   4   3     5385.46     5509.80     40.86 o 
   3   4   3      379.35      401.36      6.16 o 
   4   4   3     2143.17     2130.44     26.26 o 
   5   4   3       56.48       52.43      5.49 o 
   6   4   3       14.63        9.84      5.65 o 
  -8   5   3       44.07       41.56     11.77 o 
  -7   5   3      108.76      135.73     15.28 o 
  -6   5   3        0.60        5.17      4.54 o 
  -5   5   3       27.15       36.54      4.64 o 
  -4   5   3      234.80      230.04     11.65 o 
  -3   5   3       25.13       22.15      4.02 o 
  -2   5   3     1159.47     1012.26     10.76 o 
  -1   5   3      504.14      641.26      7.64 o 
   0   5   3       14.53       38.13      2.71 o 
   1   5   3      574.42      513.38      6.76 o 
   2   5   3        6.78       27.76      2.09 o 
   3   5   3      150.87      194.71      6.56 o 
   4   5   3      742.32      709.18     12.85 o 
   5   5   3       68.35       71.94      6.18 o 
   6   5   3       29.01       29.55      6.12 o 
  -8   6   3        0.36        7.50     10.65 o 
  -7   6   3       29.51       41.44      9.88 o 
  -6   6   3      166.15      170.17     11.37 o 
  -5   6   3      165.61      164.94      7.00 o 
  -4   6   3       90.87      111.58      7.19 o 
  -3   6   3     1396.34     1393.40     30.75 o 
  -2   6   3       36.22       36.95      4.20 o 
  -1   6   3      602.42      593.61      8.71 o 
   0   6   3        2.66        5.30      1.59 o 
   1   6   3        2.20       18.56      6.07 o 
   2   6   3        0.91        0.81      2.17 o 
   3   6   3      232.24      220.43      7.73 o 
   4   6   3        2.87       11.45      4.37 o 
   5   6   3      205.36      188.35      8.31 o 
   6   6   3        0.50       -1.84      5.62 o 
  -8   7   3       62.64       70.74     12.58 o 
  -7   7   3       61.12       61.03     11.27 o 
  -6   7   3      224.21      249.44     10.41 o 
  -5   7   3        1.00       -0.79      4.07 o 
  -4   7   3       22.23       29.33      3.72 o 
  -2   7   3     1188.70     1288.04     29.70 o 
  -1   7   3     1260.54     1188.19     21.29 o 
   0   7   3     1699.89     1569.33     15.58 o 
   1   7   3       86.24      106.30      3.75 o 
   2   7   3      489.64      445.92      7.26 o 
   3   7   3     1273.65     1264.50     21.03 o 
   4   7   3      312.71      324.40     10.18 o 
   5   7   3       10.42        5.56      5.40 o 
   6   7   3        0.46        2.32      7.04 o 
  -7   8   3        5.78        2.62      9.63 o 
  -6   8   3      116.13      116.75      8.16 o 
  -5   8   3     1090.05     1099.58     17.69 o 
  -4   8   3     1006.91     1029.95     15.37 o 
  -3   8   3     1913.39     1889.95     24.10 o 
  -2   8   3     1656.38     1520.04     15.28 o 
  -1   8   3     4728.00     4815.06     47.84 o 
   0   8   3     3857.16     3872.33     33.33 o 
   1   8   3      894.38      875.60     11.35 o 
   2   8   3       37.01       46.41      3.96 o 
   3   8   3      172.60      173.71      8.32 o 
   4   8   3      408.76      404.19     12.48 o 
   5   8   3      197.12      216.61     10.99 o 
   6   8   3      104.16      122.06      9.81 o 
  -7   9   3      326.91      347.87     18.95 o 
  -6   9   3      983.43     1018.69     20.27 o 
  -5   9   3      289.94      300.05     10.84 o 
  -4   9   3        3.94       13.67      4.04 o 
  -3   9   3      988.58      914.28     12.73 o 
  -2   9   3      623.36      557.45      8.35 o 
  -1   9   3       22.60       57.03      3.53 o 
   0   9   3     2802.93     2772.01     26.26 o 
   1   9   3     7393.53     7315.29     68.68 o 
   2   9   3     1151.59     1176.46     18.80 o 
   3   9   3        5.93        7.96      4.42 o 
   4   9   3      739.84      747.36     16.97 o 
   5   9   3      464.86      473.41     16.42 o 
   6   9   3       28.37       26.70      8.00 o 
  -7  10   3        0.78        2.19     10.68 o 
  -6  10   3       69.64       59.89      7.63 o 
  -5  10   3     1269.68     1224.25     22.04 o 
  -4  10   3     1262.45     1203.36     18.63 o 
  -3  10   3       19.49       20.02      3.26 o 
  -2  10   3      508.88      515.81      8.44 o 
  -1  10   3     3244.34     3259.06     33.72 o 
   0  10   3     1200.98     1283.48     14.20 o 
   1  10   3      778.01      814.67     13.21 o 
   2  10   3      110.56      104.40      6.25 o 
   3  10   3      160.76      155.53     10.30 o 
   4  10   3       93.65       93.67      8.11 o 
   5  10   3       45.55       48.44      7.67 o 
   6  10   3      121.15      127.96     10.50 o 
  -7  11   3      148.47      144.73     19.99 o 
  -6  11   3        2.34        6.33      6.47 o 
  -5  11   3       28.92       37.62      6.63 o 
  -4  11   3     1854.40     1838.52     25.63 o 
  -3  11   3      197.59      182.14      7.43 o 
  -2  11   3     1604.96     1557.42     17.28 o 
  -1  11   3      453.62      457.40      8.77 o 
   0  11   3       69.16       85.65      4.58 o 
   1  11   3     1263.59     1247.17     19.22 o 
   2  11   3      339.40      322.61     10.00 o 
   3  11   3       24.37       26.30      5.35 o 
   4  11   3      364.50      336.00     16.57 o 
   5  11   3       73.00       63.30      8.34 o 
  -7  12   3        4.64        9.16     10.81 o 
  -6  12   3        0.14       -5.40      6.27 o 
  -5  12   3        1.64        7.44      6.11 o 
  -4  12   3      205.22      205.12      9.52 o 
  -3  12   3      347.18      336.29      9.11 o 
  -2  12   3       71.71       77.72      4.21 o 
  -1  12   3        4.24        4.77      3.72 o 
   0  12   3      268.93      262.51      7.43 o 
   1  12   3        0.01       -0.98      4.13 o 
   2  12   3      640.98      628.08     13.59 o 
   3  12   3       19.40       24.58      5.59 o 
   4  12   3      105.70       87.40      8.31 o 
   5  12   3       10.12        7.63      8.67 o 
  -6  13   3       20.79       20.23      7.36 o 
  -5  13   3      201.73      199.29     10.55 o 
  -4  13   3        3.12       -4.79      5.48 o 
  -3  13   3      101.74       98.72      6.68 o 
  -2  13   3        2.67        5.65      3.60 o 
  -1  13   3      578.96      582.31     11.13 o 
   0  13   3      287.61      278.96      9.99 o 
   1  13   3       15.58       19.18      4.77 o 
   2  13   3     1189.85     1180.12     23.38 o 
   3  13   3      655.76      635.83     14.54 o 
   4  13   3       57.44       65.18      7.94 o 
   5  13   3        9.82       24.37      7.93 o 
  -6  14   3      215.90      224.22     13.97 o 
  -5  14   3       75.50       78.03      8.25 o 
  -4  14   3      703.71      634.80     16.92 o 
  -3  14   3     2333.33     2317.19     34.66 o 
  -2  14   3     1345.48     1369.09     19.68 o 
  -1  14   3      144.58      150.71      7.25 o 
   0  14   3        6.85        8.61      4.80 o 
   1  14   3      447.60      404.98     11.36 o 
   2  14   3      236.49      229.36      9.48 o 
   3  14   3       36.72       38.06      8.71 o 
   4  14   3      171.78      165.95     10.80 o 
   5  14   3      165.99      156.84     14.85 o 
  -6  15   3       18.04       18.03      8.64 o 
  -5  15   3       83.27       80.58      8.97 o 
  -4  15   3      433.71      417.95     18.19 o 
  -3  15   3       52.45       57.30      7.20 o 
  -2  15   3      505.20      514.25     11.61 o 
  -1  15   3     1204.44     1180.39     19.71 o 
   0  15   3      511.92      529.67     13.89 o 
   1  15   3      327.53      345.82     11.16 o 
   2  15   3     1430.76     1414.74     23.38 o 
   3  15   3     1229.46     1207.00     23.90 o 
   4  15   3      236.10      224.06     12.20 o 
  -5  16   3      371.85      380.87     16.01 o 
  -4  16   3      363.84      348.53     13.55 o 
  -3  16   3      149.59      142.64      9.48 o 
  -2  16   3      449.35      472.61     12.47 o 
  -1  16   3      798.10      817.86     18.25 o 
   0  16   3      355.98      339.53     12.18 o 
   1  16   3      111.00      101.76     10.44 o 
   2  16   3       89.69       86.95      8.27 o 
   3  16   3       34.71       49.22      7.78 o 
   4  16   3      100.54       89.32      9.61 o 
  -5  17   3       32.92       40.93     10.16 o 
  -4  17   3        4.61        6.40      7.17 o 
  -3  17   3       30.02       21.98      6.95 o 
  -2  17   3        0.16        5.31      5.86 o 
  -1  17   3      105.74      112.01     10.29 o 
   0  17   3       29.36       36.66      6.73 o 
   1  17   3      276.88      284.02     21.42 o 
   2  17   3        0.60       -5.16      6.23 o 
   3  17   3        7.92        7.75      7.20 o 
  -4  18   3        1.46       -1.36      7.36 o 
  -3  18   3       90.12      107.57      9.59 o 
  -2  18   3        0.26        5.59      7.11 o 
  -1  18   3        4.05       19.59      7.44 o 
   0  18   3       27.30       23.97      7.28 o 
   1  18   3        0.23        8.51      7.24 o 
   2  18   3       41.14       36.29      7.82 o 
   3  18   3        0.05        7.09      7.00 o 
  -3  19   3       53.23       75.54     11.18 o 
  -2  19   3        0.45        2.59      7.29 o 
  -1  19   3       59.50       50.80     11.92 o 
   0  19   3      430.94      402.54     16.75 o 
   1  19   3      286.20      285.66     16.00 o 
   2  19   3      153.50      144.57     12.00 o 
  -2  20   3       50.13       62.56     11.19 o 
  -1  20   3      238.63      231.59     13.58 o 
   0  20   3      558.69      604.59     23.19 o 
   1  20   3       26.75       24.95      9.49 o 
  -8   0   4      295.57      378.62     32.89 o 
  -7   0   4       33.54       31.11     11.85 o 
  -6   0   4      540.95      511.89     17.30 o 
  -5   0   4     8287.70     8134.56     97.58 o 
  -4   0   4     1139.95     1023.14     17.89 o 
  -3   0   4       23.99       58.21      3.49 o 
  -2   0   4     8905.91     8782.33    119.98 o 
  -1   0   4     4654.22     4731.61     61.35 o 
   0   0   4     1894.98     2002.06     32.34 o 
   1   0   4     3838.25     4310.27     52.62 o 
   2   0   4     6064.89     6323.38     77.00 o 
   3   0   4     1835.30     1832.10     26.45 o 
   4   0   4       34.58       30.67      5.94 o 
   5   0   4        3.18       -7.70      7.70 o 
   6   0   4      603.35      637.19     31.32 o 
  -8   1   4      183.83      208.03     15.92 o 
  -7   1   4      600.55      603.11     17.79 o 
  -6   1   4       60.93       66.97      4.35 o 
  -5   1   4        2.76        5.54      2.94 o 
  -4   1   4      294.58      292.86      5.75 o 
  -3   1   4     1783.91     1594.76     15.11 o 
  -2   1   4      781.96      684.81      8.18 o 
  -1   1   4      595.92      757.77      9.47 o 
   0   1   4     4231.40     4076.52     40.78 o 
   1   1   4     9001.17     8825.35     74.73 o 
   2   1   4      386.23      435.18     11.09 o 
   3   1   4      352.37      329.57      7.10 o 
   4   1   4     1855.77     1884.30     27.66 o 
   5   1   4       91.04       91.88      6.39 o 
   6   1   4        5.48       -5.89      6.01 o 
  -8   2   4       42.64       45.31     11.35 o 
  -7   2   4       17.26       16.78      6.61 o 
  -6   2   4      187.52      204.66      7.25 o 
  -5   2   4       81.43       89.64      4.84 o 
  -4   2   4      229.84      293.24      8.62 o 
  -3   2   4      427.70      405.69      5.50 o 
  -2   2   4     8111.57     8412.15     75.67 o 
  -1   2   4        6.40        3.51      1.36 o 
   0   2   4     1881.37     2020.83     20.05 o 
   1   2   4       11.36        3.37      2.42 o 
   2   2   4      240.42      254.27      6.04 o 
   3   2   4      847.63      858.39     11.24 o 
   4   2   4      341.02      356.37      9.53 o 
   5   2   4       73.26       66.09      6.06 o 
   6   2   4       86.88       89.90      8.93 o 
  -8   3   4       64.97       55.86     11.70 o 
  -7   3   4      109.33      108.63      9.66 o 
  -6   3   4      186.07      194.62      7.23 o 
  -5   3   4       76.18       85.05      5.25 o 
  -4   3   4      619.19      625.17      9.31 o 
  -3   3   4      393.73      445.78      6.66 o 
  -2   3   4     3577.45     3868.96     37.84 o 
  -1   3   4      159.35      188.52      3.62 o 
   0   3   4      975.90      968.30     10.62 o 
   1   3   4      204.97      182.44      4.01 o 
   2   3   4      104.89      119.91      3.25 o 
   3   3   4      164.23      170.97      5.23 o 
   4   3   4       14.21        6.03      4.93 o 
   5   3   4       21.41       16.33      5.14 o 
   6   3   4        7.58       -3.61      6.49 o 
  -8   4   4      154.60      173.81     19.12 o 
  -7   4   4      454.74      442.69     17.93 o 
  -6   4   4      136.22      151.94      6.95 o 
  -5   4   4      615.04      611.58      9.87 o 
  -4   4   4     2179.34     2199.20     26.76 o 
  -3   4   4     2369.23     2323.11     25.69 o 
  -2   4   4     3087.50     3149.23     28.20 o 
  -1   4   4      327.05      340.34      7.84 o 
   0   4   4        0.25        5.09      2.21 o 
   1   4   4       10.17        7.33      1.56 o 
   2   4   4       72.29       75.50      2.64 o 
   3   4   4       26.69       38.57      4.49 o 
   4   4   4       44.01       51.34      5.35 o 
   5   4   4        3.42       -0.41      4.74 o 
   6   4   4       24.22       25.21      6.41 o 
  -8   5   4      371.87      403.95     40.57 o 
  -7   5   4       81.84       93.55      9.67 o 
  -6   5   4      867.25      828.62     15.03 o 
  -5   5   4       16.16       30.91      5.44 o 
  -4   5   4      294.22      351.82     19.98 o 
  -3   5   4     1791.96     1712.18     18.66 o 
  -2   5   4     9799.04     9607.52     86.05 o 
  -1   5   4    11993.31    12517.94    118.21 o 
   0   5   4     2611.40     2467.28     25.14 o 
   1   5   4     1424.54     1402.28     13.55 o 
   2   5   4     1420.77     1368.84     13.87 o 
   3   5   4     2240.99     2082.30     25.35 o 
   4   5   4      527.65      519.18     12.99 o 
   5   5   4        6.74        6.05      5.15 o 
   6   5   4       17.57       20.42      6.27 o 
  -8   6   4      173.94      212.84     20.60 o 
  -7   6   4      789.11      803.97     24.81 o 
  -6   6   4     1055.54     1067.43     17.63 o 
  -5   6   4      836.50      997.65     70.71 o 
  -4   6   4      979.96      963.06     14.77 o 
  -3   6   4     2718.10     2589.46     27.02 o 
  -2   6   4    15057.59    15170.11    144.01 o 
  -1   6   4      587.47      554.99      8.74 o 
   0   6   4     1977.31     2108.58     20.89 o 
   1   6   4     1377.56     1374.69     20.87 o 
   2   6   4      459.62      474.12      7.54 o 
   3   6   4     1003.90      981.34     16.33 o 
   4   6   4      432.95      440.96     11.10 o 
   5   6   4       35.64       48.98      6.12 o 
   6   6   4      169.88      171.52      9.90 o 
  -8   7   4      134.58      119.12     14.27 o 
  -7   7   4      104.27      101.87     19.36 o 
  -6   7   4      265.36      286.18     14.39 o 
  -5   7   4        6.48       23.11      4.64 o 
  -4   7   4       41.54       47.05      4.43 o 
  -3   7   4     4862.52     4677.47     46.35 o 
  -2   7   4     3807.87     3855.10     36.59 o 
  -1   7   4     1573.96     1671.61     19.78 o 
   0   7   4     6180.80     6098.48     56.55 o 
   1   7   4     6901.73     6675.77     62.60 o 
   2   7   4      335.73      321.44      7.81 o 
   3   7   4       29.61       35.88      4.99 o 
   4   7   4      221.43      228.84      9.16 o 
   5   7   4       18.78       22.87      6.09 o 
   6   7   4        0.02       -3.76      6.26 o 
  -8   8   4       90.62       82.37     15.62 o 
  -7   8   4       44.98       49.06     11.20 o 
  -6   8   4       84.25       74.10      6.49 o 
  -5   8   4     2607.52     2572.50     32.72 o 
  -4   8   4      557.50      579.85     11.63 o 
  -3   8   4       84.33       99.15      4.61 o 
  -2   8   4      433.47      448.12      7.30 o 
  -1   8   4      613.75      579.14     12.42 o 
   0   8   4        1.15        9.81      4.29 o 
   1   8   4       90.06      103.56      4.13 o 
   2   8   4        9.21        7.39      4.00 o 
   3   8   4      235.24      205.91      9.12 o 
   4   8   4       17.62       16.92      6.18 o 
   5   8   4       38.74       26.87      7.05 o 
   6   8   4      106.87      104.49      9.86 o 
  -7   9   4       91.13       87.42     12.31 o 
  -6   9   4       99.70      112.73      9.59 o 
  -5   9   4        4.01        4.53      4.56 o 
  -4   9   4      207.41      221.21      8.85 o 
  -3   9   4        2.41        8.60      3.29 o 
  -2   9   4      166.61      170.88      5.14 o 
  -1   9   4     1255.68     1317.58     18.74 o 
   0   9   4       92.63      119.56      4.41 o 
   1   9   4       36.19       47.84      3.88 o 
   2   9   4      249.46      252.14      8.55 o 
   3   9   4        2.41        2.11      4.47 o 
   4   9   4       66.03       60.00      9.07 o 
   5   9   4       31.78       34.17      7.42 o 
  -7  10   4       43.67       32.28     11.38 o 
  -6  10   4      309.82      339.16     14.10 o 
  -5  10   4      278.91      271.42     13.29 o 
  -4  10   4      248.66      279.62      8.31 o 
  -3  10   4        3.25       10.74      4.69 o 
  -2  10   4       40.21       38.49      3.56 o 
  -1  10   4      732.90      719.76     10.22 o 
   0  10   4      710.41      665.50     10.06 o 
   1  10   4      548.12      578.01     11.92 o 
   2  10   4     1264.69     1235.44     19.65 o 
   3  10   4       66.26       63.48      6.03 o 
   4  10   4       35.23       40.70      7.01 o 
   5  10   4      136.06      123.33      9.62 o 
  -7  11   4       46.29       37.31     11.88 o 
  -6  11   4      169.43      188.02     11.61 o 
  -5  11   4       36.14       41.60      6.45 o 
  -4  11   4      383.91      361.87      9.49 o 
  -3  11   4      532.14      543.04      9.74 o 
  -2  11   4      340.25      348.39      8.28 o 
  -1  11   4      875.30      836.66     12.76 o 
   0  11   4     3235.31     3162.93     42.62 o 
   1  11   4     3280.55     3246.83     40.39 o 
   2  11   4      224.24      213.13      8.49 o 
   3  11   4       37.86       37.98      5.72 o 
   4  11   4       93.00      102.28      8.71 o 
   5  11   4      109.05       87.90      9.37 o 
  -7  12   4      110.59      127.63     15.00 o 
  -6  12   4      258.39      261.74     13.62 o 
  -5  12   4     1018.94     1005.64     22.72 o 
  -4  12   4      822.43      817.01     15.54 o 
  -3  12   4      692.70      716.59     13.02 o 
  -2  12   4      697.64      668.31     15.58 o 
  -1  12   4        9.89       18.80      3.87 o 
   0  12   4      106.28      115.90      8.15 o 
   1  12   4      247.33      241.73      9.23 o 
   2  12   4       60.27       67.17      6.26 o 
   3  12   4       95.36      107.28      8.33 o 
   4  12   4      226.90      228.59     11.86 o 
   5  12   4      139.04      134.60     10.53 o 
  -6  13   4       93.42       86.15     10.12 o 
  -5  13   4        1.56        3.96      6.09 o 
  -4  13   4      450.29      463.94     13.27 o 
  -3  13   4      112.39      112.92      5.86 o 
  -2  13   4      237.20      254.80      7.11 o 
  -1  13   4      650.41      624.02     11.43 o 
   0  13   4      823.96      819.51     16.59 o 
   1  13   4      311.94      328.91     10.11 o 
   2  13   4       60.09       53.33      7.79 o 
   3  13   4      386.02      372.90     13.15 o 
   4  13   4      178.75      180.65     10.88 o 
  -6  14   4       67.73       52.12      9.86 o 
  -5  14   4      100.91      114.56      9.12 o 
  -4  14   4        0.51       -3.52      5.80 o 
  -3  14   4        0.89        7.26      4.95 o 
  -2  14   4      142.78      170.18      6.38 o 
  -1  14   4       69.41       69.85      6.51 o 
   0  14   4      426.84      393.71     22.05 o 
   1  14   4      129.60      121.02      7.45 o 
   2  14   4       47.80       34.38      6.52 o 
   3  14   4      111.14      103.30      8.77 o 
   4  14   4        5.05        8.26      7.04 o 
  -6  15   4        0.43       -0.77      8.54 o 
  -5  15   4       15.10       10.88      7.03 o 
  -4  15   4       55.45       73.48     22.47 o 
  -3  15   4       61.55       57.77      7.06 o 
  -2  15   4      137.60      163.34      7.00 o 
  -1  15   4      578.43      591.86     14.57 o 
   0  15   4        0.29       -1.02      5.18 o 
   1  15   4       59.06       66.54      7.16 o 
   2  15   4       52.17       53.43      7.45 o 
   3  15   4      257.50      243.08     11.97 o 
   4  15   4       11.90       13.01      7.53 o 
  -5  16   4       12.16        8.14      7.31 o 
  -4  16   4      309.84      329.61     13.28 o 
  -3  16   4      993.85     1004.23     20.49 o 
  -2  16   4      491.02      480.46     12.81 o 
  -1  16   4       32.16       25.98      6.19 o 
   0  16   4       27.80       66.59     16.18 o 
   1  16   4       27.77       25.62      7.27 o 
   2  16   4        1.87        6.64      6.51 o 
   3  16   4        5.43       -6.72      6.72 o 
  -5  17   4       45.61       40.89      8.54 o 
  -4  17   4       93.01       98.58     10.55 o 
  -3  17   4        1.65        0.68     10.51 o 
  -2  17   4      106.02      111.89      9.73 o 
  -1  17   4      821.98      853.12     19.26 o 
   0  17   4      438.91      445.47     15.52 o 
   1  17   4      317.16      327.93     20.68 o 
   2  17   4      313.51      342.68     26.27 o 
   3  17   4      106.37       98.07     11.12 o 
  -4  18   4      336.13      337.35     14.34 o 
  -3  18   4      202.19      211.13     12.83 o 
  -2  18   4      181.31      226.48     23.92 o 
  -1  18   4      352.92      380.02     15.61 o 
   0  18   4      261.25      265.26     13.34 o 
   1  18   4        3.03       -0.12      7.28 o 
   2  18   4      108.81      100.93     10.66 o 
  -3  19   4      323.79      358.03     24.29 o 
  -2  19   4      183.24      190.92     26.67 o 
  -1  19   4       79.02       90.13     10.06 o 
   0  19   4      247.78      253.31     16.02 o 
   1  19   4      277.00      273.18     14.61 o 
  -2  20   4       83.63       89.00     11.91 o 
  -1  20   4       15.02       20.62      8.28 o 
   0  20   4        1.94       17.01      9.02 o 
  -8   1   5        1.53       -2.53      9.73 o 
  -7   1   5        6.70       19.07     13.89 o 
  -6   1   5       56.95       80.40     16.08 o 
  -5   1   5       31.00       39.46      2.92 o 
  -4   1   5     1744.99     1694.00     16.78 o 
  -3   1   5     7608.54     7605.65     76.74 o 
  -2   1   5      135.95      161.81      3.94 o 
  -1   1   5      428.50      519.46      7.09 o 
   0   1   5     4042.03     3996.26     40.51 o 
   1   1   5     2483.22     2427.87     27.49 o 
   2   1   5      148.19      134.33      4.24 o 
   3   1   5       69.13       55.46      4.30 o 
   4   1   5       68.32       69.27      6.43 o 
   5   1   5       42.51       34.04      6.89 o 
   6   1   5        0.32       -6.05      6.05 o 
  -8   2   5       72.12       81.07     12.43 o 
  -7   2   5       96.11      132.06     13.95 o 
  -6   2   5     2155.79     2258.74     38.40 o 
  -5   2   5     3524.51     3386.35     34.49 o 
  -4   2   5     1487.86     1484.68     21.84 o 
  -3   2   5     2021.05     1972.77     23.84 o 
  -2   2   5      903.24      882.52      9.95 o 
  -1   2   5       43.48       46.73      3.07 o 
   0   2   5        0.61       24.81      3.99 o 
   1   2   5       59.08      107.41      3.84 o 
   2   2   5     4253.99     4264.98     38.04 o 
   3   2   5     4275.29     4287.56     40.40 o 
   4   2   5      114.67      110.05      6.30 o 
   5   2   5      197.44      202.30      9.53 o 
   6   2   5      204.38      213.05     11.81 o 
  -8   3   5      409.98      413.74     20.00 o 
  -7   3   5        0.66        4.00      8.91 o 
  -6   3   5       31.47       25.19      7.17 o 
  -5   3   5      168.28      186.01      5.84 o 
  -4   3   5      268.93      225.83      7.20 o 
  -3   3   5    10837.06    10726.77    117.19 o 
  -2   3   5     8499.45     8590.07     80.34 o 
  -1   3   5     5270.71     4980.68     50.06 o 
   0   3   5    12308.89    12089.71    168.42 o 
   1   3   5     1494.53     1493.36     14.18 o 
   2   3   5      670.66      684.51      9.26 o 
   3   3   5     1516.59     1518.92     20.22 o 
   4   3   5      185.61      186.18      8.54 o 
   5   3   5      136.91      136.35      7.66 o 
   6   3   5        5.18       13.07      7.08 o 
  -8   4   5      296.60      319.74     18.14 o 
  -7   4   5      264.85      296.59     18.61 o 
  -6   4   5     1607.12     1600.00     32.90 o 
  -5   4   5     1578.42     1543.56     19.73 o 
  -4   4   5        6.93       17.58      3.08 o 
  -3   4   5     4382.30     4168.01     40.83 o 
  -2   4   5     5786.87     5774.78     54.97 o 
  -1   4   5      207.62      172.84      7.95 o 
   0   4   5      419.25      382.78      5.13 o 
   1   4   5      833.91      832.66      9.24 o 
   2   4   5        2.51        6.30      2.64 o 
   3   4   5     2196.89     2173.57     26.53 o 
   4   4   5      740.90      723.34     16.69 o 
   5   4   5      244.63      240.89     11.10 o 
   6   4   5      117.00      125.43      9.93 o 
  -8   5   5      336.51      327.73     23.48 o 
  -7   5   5       17.02       12.64      7.83 o 
  -6   5   5        1.32       11.19      9.94 o 
  -5   5   5      303.66      312.58     11.91 o 
  -4   5   5        2.14       11.64      4.67 o 
  -3   5   5     2033.80     2072.08     19.69 o 
  -2   5   5     2841.05     2931.80     28.03 o 
  -1   5   5     3217.30     3457.46     36.38 o 
   0   5   5     5815.98     5837.75     56.65 o 
   1   5   5      522.16      505.22      6.61 o 
   2   5   5       84.90       95.89      4.24 o 
   3   5   5     1011.49      997.44     15.57 o 
   4   5   5        5.04        9.79      4.82 o 
   5   5   5      204.31      190.95      8.72 o 
   6   5   5        1.05        0.09      6.29 o 
  -8   6   5        2.84       47.94     15.19 o 
  -7   6   5      108.62      129.40     10.55 o 
  -6   6   5        7.35        3.35      6.83 o 
  -5   6   5      135.57      136.35      6.69 o 
  -4   6   5       19.70       41.66      4.41 o 
  -3   6   5      517.96      509.93      7.17 o 
  -2   6   5       21.13       31.56      2.52 o 
  -1   6   5      105.73      110.81      3.46 o 
   0   6   5      396.40      380.92      6.21 o 
   1   6   5      323.14      313.14      5.82 o 
   2   6   5       73.13       67.33      4.57 o 
   3   6   5        2.26       12.94      4.47 o 
   4   6   5      193.13      189.47      8.05 o 
   5   6   5        7.76        8.44      5.99 o 
   6   6   5       60.81       65.05     21.93 o 
  -8   7   5       24.83       13.22     14.04 o 
  -7   7   5        6.65        6.79      7.90 o 
  -6   7   5       25.27       38.96      7.51 o 
  -5   7   5      377.78      382.57      9.63 o 
  -4   7   5        0.88       -3.17      3.17 o 
  -3   7   5       13.42       15.38      2.63 o 
  -2   7   5     4031.23     3881.44     36.80 o 
  -1   7   5     3057.25     2845.29     31.52 o 
   0   7   5     1292.01     1356.04     15.59 o 
   1   7   5      290.72      299.24      6.61 o 
   2   7   5      665.05      630.51     12.12 o 
   3   7   5      509.61      519.06     11.96 o 
   4   7   5       19.53        7.88      5.32 o 
   5   7   5       29.25       29.81      6.58 o 
  -8   8   5       68.02       65.64     36.18 o 
  -7   8   5       32.31       35.23     10.72 o 
  -6   8   5     1413.88     1388.71     23.66 o 
  -5   8   5     3672.02     3726.33     44.89 o 
  -4   8   5      655.14      659.08     11.60 o 
  -3   8   5      630.17      594.88      8.60 o 
  -2   8   5      309.51      266.12      5.96 o 
  -1   8   5      648.02      681.25      9.73 o 
   0   8   5      189.27      213.80      5.16 o 
   1   8   5      397.40      383.10      9.66 o 
   2   8   5      793.96      779.97     23.60 o 
   3   8   5      496.83      512.54     13.18 o 
   4   8   5      178.49      178.62      9.68 o 
   5   8   5      153.17      157.80     10.20 o 
  -8   9   5       52.18       21.20     21.20 o 
  -7   9   5       91.57       62.36     11.86 o 
  -6   9   5      220.08      228.98     12.88 o 
  -5   9   5       22.99       24.66      6.76 o 
  -4   9   5     1685.91     1645.33     21.64 o 
  -3   9   5     3217.17     3089.75     32.10 o 
  -2   9   5      533.22      527.81      8.52 o 
  -1   9   5      692.26      639.57      9.23 o 
   0   9   5     8448.33     8415.21     88.58 o 
   1   9   5     6321.40     6181.94     70.27 o 
   2   9   5      961.49      941.57     16.34 o 
   3   9   5      140.37      143.25      8.63 o 
   4   9   5       72.17       71.99      7.70 o 
   5   9   5        1.23       14.58      6.96 o 
  -7  10   5        3.06        1.29      9.71 o 
  -6  10   5      784.66      724.68     19.14 o 
  -5  10   5     2107.66     2063.47     28.30 o 
  -4  10   5     1231.38     1233.88     16.55 o 
  -3  10   5     1471.00     1456.52     19.21 o 
  -2  10   5      826.33      834.46     13.00 o 
  -1  10   5       27.04       18.18      3.47 o 
   0  10   5       10.41       11.35      4.40 o 
   1  10   5       48.21       55.16      5.33 o 
   2  10   5     1595.04     1598.82     25.50 o 
   3  10   5      582.74      561.97     15.43 o 
   4  10   5        3.56       13.51      6.68 o 
   5  10   5      116.17       96.40      9.51 o 
  -7  11   5        1.50       13.37     10.01 o 
  -6  11   5      256.94      276.76     13.64 o 
  -5  11   5        0.04       -0.96      4.84 o 
  -4  11   5        0.63        5.49      4.32 o 
  -3  11   5      359.80      339.06      7.42 o 
  -2  11   5        6.59       11.19      3.41 o 
  -1  11   5       23.77       31.48      3.86 o 
   0  11   5      494.13      482.36     12.79 o 
   1  11   5      294.15      314.67      9.67 o 
   2  11   5       11.38       16.73      4.80 o 
   3  11   5      232.69      222.83     10.67 o 
   4  11   5      105.97       92.90      9.00 o 
   5  11   5       50.35       43.15      8.28 o 
  -7  12   5       30.24       44.24     11.79 o 
  -6  12   5       34.87       11.68      7.38 o 
  -5  12   5       56.68       60.36      7.05 o 
  -4  12   5      362.65      352.56     10.04 o 
  -3  12   5      503.06      492.59      9.56 o 
  -2  12   5      766.51      746.80     14.87 o 
  -1  12   5     1052.32     1050.81     16.90 o 
   0  12   5      681.15      639.37     14.24 o 
   1  12   5       71.36       61.65      6.26 o 
   2  12   5       12.89       10.35      5.06 o 
   3  12   5        0.48        0.01      6.05 o 
   4  12   5       17.54        6.05      6.73 o 
  -7  13   5        1.04       -6.47     10.76 o 
  -6  13   5        4.84        2.40      7.40 o 
  -5  13   5        4.00        4.25      6.67 o 
  -4  13   5       75.10       69.91      6.61 o 
  -3  13   5      564.08      515.22     11.36 o 
  -2  13   5     1100.23     1144.83     16.98 o 
  -1  13   5      911.79      915.95     17.54 o 
   0  13   5      121.01      117.11      7.43 o 
   1  13   5      210.38      215.66      9.84 o 
   2  13   5      708.52      671.81     16.25 o 
   3  13   5        4.69       12.15      6.65 o 
   4  13   5        1.37        6.34      7.35 o 
  -6  14   5      158.04      151.88     12.24 o 
  -5  14   5       49.23       42.11      8.37 o 
  -4  14   5     1034.47     1011.46     20.32 o 
  -3  14   5     1715.48     1753.86     24.13 o 
  -2  14   5      221.33      228.88      7.20 o 
  -1  14   5       26.48       24.37      5.75 o 
   0  14   5      301.02      315.39     11.41 o 
   1  14   5       17.32       11.75      5.71 o 
   2  14   5       35.81       43.52      7.06 o 
   3  14   5      527.46      528.46     15.44 o 
   4  14   5      426.17      426.60     15.67 o 
  -6  15   5       25.45       18.71     11.25 o 
  -5  15   5       75.74       82.37     10.80 o 
  -4  15   5      103.77      102.58      8.62 o 
  -3  15   5      466.16      443.66     11.60 o 
  -2  15   5      932.37      930.16     17.20 o 
  -1  15   5      915.61      913.16     18.69 o 
   0  15   5      573.63      604.45     15.07 o 
   1  15   5      261.63      258.35     20.68 o 
   2  15   5      542.78      526.37     18.99 o 
   3  15   5      283.81      288.05     13.12 o 
  -5  16   5      394.73      429.22     17.18 o 
  -4  16   5      134.84      138.89      9.88 o 
  -3  16   5      164.33      174.88      9.89 o 
  -2  16   5      171.53      187.96     10.20 o 
  -1  16   5        5.15       15.94      9.15 o 
   0  16   5        7.21       13.32      6.75 o 
   1  16   5       24.09       21.49      7.49 o 
   2  16   5       81.52       93.87      9.84 o 
   3  16   5      207.38      187.86     11.66 o 
  -5  17   5       79.46       85.34     10.50 o 
  -4  17   5       88.19       89.95      9.10 o 
  -3  17   5      206.21      219.04     12.74 o 
  -2  17   5        0.34        4.84      7.07 o 
  -1  17   5       13.49       12.01      6.68 o 
   0  17   5      456.36      448.55     15.70 o 
   1  17   5      221.22      213.39     12.60 o 
   2  17   5        2.85        4.15      8.00 o 
  -4  18   5        0.52        1.53      6.97 o 
  -3  18   5        6.16        5.85      8.64 o 
  -2  18   5       15.35       12.79      8.42 o 
  -1  18   5        0.01        4.67      8.00 o 
   0  18   5       22.21       15.91      7.75 o 
   1  18   5       84.94       95.68     10.30 o 
   2  18   5        5.11        0.88      8.22 o 
  -3  19   5       37.09       38.93     10.26 o 
  -2  19   5       29.45       30.89      9.73 o 
  -1  19   5       42.45       41.82     10.05 o 
   0  19   5      165.84      159.05     11.69 o 
   1  19   5      250.32      279.88     14.87 o 
  -2  20   5        4.15        7.28      9.16 o 
  -1  20   5       92.56      100.09     12.63 o 
   0  20   5       36.11       35.81     19.00 o 
  -8   0   6       21.85       40.93     18.27 o 
  -7   0   6       71.14       73.09     17.54 o 
  -6   0   6     5005.51     4922.73    140.34 o 
  -5   0   6     5613.04     5828.80     80.00 o 
  -4   0   6      188.51      153.33      7.26 o 
  -3   0   6      673.60      655.55     18.93 o 
  -2   0   6     2111.56     2414.86     34.01 o 
  -1   0   6       46.21       30.87      9.34 o 
   0   0   6      918.48     1086.74     53.37 o 
   1   0   6      853.28      756.60     14.24 o 
   2   0   6     3816.00     3556.39     46.10 o 
   3   0   6       85.46      111.63      7.61 o 
   4   0   6       68.56       71.42     23.39 o 
   5   0   6      708.04      675.23     22.18 o 
  -8   1   6        1.36        4.05     19.73 o 
  -7   1   6      171.61      183.42     16.08 o 
  -6   1   6        0.45       14.22     14.62 o 
  -5   1   6        2.91        9.26      4.39 o 
  -4   1   6     3372.20     3169.39     34.00 o 
  -3   1   6     1725.05     1422.07     20.26 o 
  -2   1   6      353.69      319.59      5.34 o 
  -1   1   6     6099.64     5912.77     63.25 o 
   0   1   6     8016.35     8035.46     79.48 o 
   1   1   6      976.30     1039.68     13.75 o 
   2   1   6      101.48      120.78      4.80 o 
   3   1   6      106.55      118.89      5.88 o 
   4   1   6        1.42        5.11      5.06 o 
   5   1   6       46.04       36.58      7.44 o 
  -8   2   6       48.79       52.50     17.95 o 
  -7   2   6      453.39      424.81     28.14 o 
  -6   2   6     1418.39     1392.68     32.97 o 
  -5   2   6       20.37       20.12      5.96 o 
  -4   2   6        1.80       11.56      2.21 o 
  -3   2   6     2256.62     2186.28     24.27 o 
  -2   2   6      302.24      308.95      5.37 o 
  -1   2   6     2681.80     2755.14     26.71 o 
   0   2   6       15.79       23.12      3.59 o 
   1   2   6      371.17      418.66     10.51 o 
   2   2   6      205.63      224.52      9.42 o 
   3   2   6        2.91       -3.88      3.88 o 
   4   2   6        2.22        6.82      6.91 o 
   5   2   6      220.25      196.30     10.98 o 
  -8   3   6       27.85       23.38     11.01 o 
  -7   3   6       22.38       11.53     10.30 o 
  -6   3   6        1.32       -5.73      6.24 o 
  -5   3   6      188.00      204.15      9.27 o 
  -4   3   6     1525.71     1538.47     18.16 o 
  -3   3   6     1680.94     1856.06     19.56 o 
  -2   3   6      436.74      479.43      6.60 o 
  -1   3   6      258.09      258.18      4.66 o 
   0   3   6       15.62       25.26      2.67 o 
   1   3   6      234.75      251.05      4.90 o 
   2   3   6        1.80       -0.46      3.27 o 
   3   3   6        7.66        8.94      4.24 o 
   4   3   6        0.13        1.11      5.22 o 
   5   3   6       75.96       82.22      7.74 o 
  -8   4   6       28.19       28.93     11.04 o 
  -7   4   6       98.61      103.82     13.69 o 
  -6   4   6       28.36       40.00      8.14 o 
  -5   4   6       86.04       76.57      5.67 o 
  -4   4   6      657.15      669.48     10.09 o 
  -3   4   6      448.17      400.51      6.58 o 
  -2   4   6      218.72      239.71     10.08 o 
  -1   4   6      309.14      297.30      5.98 o 
   0   4   6     1065.58     1057.57     11.55 o 
   1   4   6      535.77      454.67      6.29 o 
   2   4   6      272.75      256.76      6.46 o 
   3   4   6      503.30      513.82     11.81 o 
   4   4   6      571.21      522.91     15.02 o 
   5   4   6      104.09      115.62      7.82 o 
  -8   5   6      122.05      108.09     13.52 o 
  -7   5   6      259.40      230.57     17.57 o 
  -6   5   6     1597.09     1571.51     32.60 o 
  -5   5   6        7.16       10.74      3.96 o 
  -4   5   6      170.49      153.59      5.29 o 
  -3   5   6     3195.18     3090.92     31.50 o 
  -2   5   6     5651.39     5705.91     52.26 o 
  -1   5   6    11213.49    11158.14    112.23 o 
   0   5   6     1662.68     1572.35     16.31 o 
   1   5   6       43.95       48.07      3.68 o 
   2   5   6      787.06      754.48     11.73 o 
   3   5   6     1248.62     1221.25     18.15 o 
   4   5   6       12.53       17.42      5.31 o 
   5   5   6       56.23       51.44      6.59 o 
  -8   6   6       67.73       93.59     16.85 o 
  -7   6   6      903.14      912.06     26.06 o 
  -6   6   6      716.66      713.27     24.27 o 
  -5   6   6      148.15      129.92      6.42 o 
  -4   6   6      611.25      616.76     10.36 o 
  -3   6   6     2351.14     2226.73     21.35 o 
  -2   6   6        1.17        2.61      2.39 o 
  -1   6   6     4886.87     4948.13     51.54 o 
   0   6   6     1127.56     1133.01     14.42 o 
   1   6   6        6.20       21.14      3.21 o 
   2   6   6     1149.48     1116.29     15.97 o 
   3   6   6      702.15      696.01     14.01 o 
   4   6   6      184.20      186.14      9.00 o 
   5   6   6      260.59      254.96     11.22 o 
  -8   7   6       22.44      -11.79     14.25 o 
  -7   7   6       46.18       45.03      8.76 o 
  -6   7   6       31.69       31.22      8.29 o 
  -5   7   6       46.29       67.43      5.45 o 
  -4   7   6     1813.71     1773.88     22.01 o 
  -3   7   6     2655.45     2554.86     24.43 o 
  -2   7   6       29.61       33.59      3.05 o 
  -1   7   6     2955.91     2884.31     34.44 o 
   0   7   6     4340.09     4146.14     48.67 o 
   1   7   6      344.78      322.68      8.83 o 
   2   7   6      271.60      278.37      8.00 o 
   3   7   6      608.43      605.03     13.49 o 
   4   7   6        7.54        1.60      5.51 o 
   5   7   6        8.06       11.50      6.45 o 
  -8   8   6        5.99       13.73     14.72 o 
  -7   8   6       58.10       49.82     13.82 o 
  -6   8   6      153.26      171.78     12.09 o 
  -5   8   6       80.83       93.76      7.64 o 
  -4   8   6       10.41       10.49      5.25 o 
  -3   8   6      135.21      158.97      5.29 o 
  -2   8   6        7.32        7.33      2.88 o 
  -1   8   6       37.84       50.39      6.09 o 
   0   8   6      229.70      266.65     15.00 o 
   1   8   6       91.82      109.25      7.49 o 
   2   8   6     1178.87     1156.18     18.53 o 
   3   8   6       81.85       76.27      7.32 o 
   4   8   6       53.08       36.99      7.09 o 
   5   8   6       32.73       35.69      8.01 o 
  -8   9   6        6.38       27.34     15.08 o 
  -7   9   6      152.45      144.04     13.26 o 
  -6   9   6       52.70       37.79      8.17 o 
  -5   9   6      112.17      132.41      9.07 o 
  -4   9   6      346.61      345.43      8.71 o 
  -3   9   6      432.92      401.31      8.63 o 
  -2   9   6      194.80      224.88      6.25 o 
  -1   9   6      211.00      216.00      7.35 o 
   0   9   6       55.55       65.09      5.50 o 
   1   9   6      216.06      213.15      9.04 o 
   2   9   6        1.12        7.13      4.48 o 
   3   9   6      309.08      270.14     11.12 o 
   4   9   6        0.05       -0.83      6.30 o 
   5   9   6        2.40       -1.94      6.91 o 
  -7  10   6      116.13      121.46     13.33 o 
  -6  10   6      261.15      286.39     14.28 o 
  -5  10   6      718.73      784.67     19.26 o 
  -4  10   6      688.09      720.12     12.01 o 
  -3  10   6      195.45      195.83      6.56 o 
  -2  10   6      103.72       97.00      4.95 o 
  -1  10   6      123.16      150.87      8.28 o 
   0  10   6        5.69        4.58      4.34 o 
   1  10   6      312.71      301.33      9.99 o 
   2  10   6      292.91      295.02     13.29 o 
   3  10   6       12.42        5.58      5.89 o 
   4  10   6        6.60        3.54      6.49 o 
  -7  11   6        1.24       -3.11      9.46 o 
  -6  11   6       15.31       13.29      9.21 o 
  -5  11   6      177.44      191.26      9.59 o 
  -4  11   6     1173.07     1118.73     18.35 o 
  -3  11   6      826.80      833.46     13.10 o 
  -2  11   6      378.95      384.33      8.72 o 
  -1  11   6      693.03      711.17     14.47 o 
   0  11   6     1168.10     1185.49     20.38 o 
   1  11   6      613.09      614.23     14.30 o 
   2  11   6        1.36       -0.35      5.38 o 
   3  11   6        0.29       -6.08      6.08 o 
   4  11   6       13.38       19.90      7.47 o 
  -7  12   6      156.16      162.10     15.51 o 
  -6  12   6      291.84      268.62     16.84 o 
  -5  12   6      297.71      311.20     12.02 o 
  -4  12   6      406.33      407.69     10.49 o 
  -3  12   6     1445.43     1405.54     17.65 o 
  -2  12   6     1014.90      950.36     13.71 o 
  -1  12   6        1.86        3.63      4.42 o 
   0  12   6      180.51      208.81     22.37 o 
   1  12   6      390.66      379.95     12.18 o 
   2  12   6      275.90      269.78     11.34 o 
   3  12   6      117.92      135.95      9.43 o 
   4  12   6      181.78      170.18     11.10 o 
  -7  13   6       34.32       48.69     12.49 o 
  -6  13   6      144.25      205.46     23.96 o 
  -5  13   6       48.14       50.91      8.10 o 
  -4  13   6      270.16      262.56      9.25 o 
  -3  13   6      650.30      683.94     12.33 o 
  -2  13   6      814.79      820.41     13.40 o 
  -1  13   6      817.51      762.25     16.11 o 
   0  13   6       77.66       73.68      6.94 o 
   1  13   6       44.80       38.41      9.47 o 
   2  13   6       87.27       98.73      8.47 o 
   3  13   6      382.31      349.68     14.95 o 
   4  13   6        7.05       19.46      7.76 o 
  -6  14   6      162.06      142.46     14.24 o 
  -5  14   6        2.42       -1.94      7.11 o 
  -4  14   6        1.24        3.53      5.38 o 
  -3  14   6      717.75      704.10     13.81 o 
  -2  14   6      489.73      467.67     11.50 o 
  -1  14   6        1.29       -3.35      4.92 o 
   0  14   6        0.08        3.47      5.55 o 
   1  14   6        7.08        7.79      6.66 o 
   2  14   6      112.65      121.87     10.21 o 
   3  14   6       29.30       30.63      7.74 o 
  -6  15   6       53.24       41.99     12.24 o 
  -5  15   6       71.35       81.59     13.70 o 
  -4  15   6       22.86       26.02      6.22 o 
  -3  15   6        0.59       -4.70      4.70 o 
  -2  15   6      935.26      973.51     19.81 o 
  -1  15   6      261.91      275.03     12.30 o 
   0  15   6       18.51       21.19      6.75 o 
   1  15   6       20.68        6.26      8.55 o 
   2  15   6        4.37        2.04      7.09 o 
   3  15   6        0.87       -1.29      6.90 o 
  -5  16   6        9.73        0.09      9.18 o 
  -4  16   6       44.05       62.12      7.97 o 
  -3  16   6       41.77       47.59      7.19 o 
  -2  16   6      134.35      148.20      9.38 o 
  -1  16   6       42.41       40.85      7.57 o 
   0  16   6      546.31      541.54     16.89 o 
   1  16   6      200.21      189.74     11.91 o 
   2  16   6        0.86        3.63      7.30 o 
  -5  17   6      195.60      186.46     13.11 o 
  -4  17   6      198.70      202.43     17.98 o 
  -3  17   6      410.77      433.26     16.13 o 
  -2  17   6      961.52      975.89     23.44 o 
  -1  17   6      767.12      767.20     20.00 o 
   0  17   6      252.74      263.14     13.48 o 
   1  17   6      395.01      374.26     23.63 o 
   2  17   6      139.05      130.34     11.40 o 
  -4  18   6       97.61      101.48     12.68 o 
  -3  18   6       11.13       16.12      9.29 o 
  -2  18   6       22.49       29.06      8.24 o 
  -1  18   6        0.63        5.54      8.25 o 
   0  18   6       26.74       30.58      8.20 o 
   1  18   6      179.64      169.97     12.98 o 
  -3  19   6      102.37       86.70     12.00 o 
  -2  19   6       56.62       52.82      8.96 o 
  -1  19   6      138.50      138.90     19.00 o 
   0  19   6      322.33      313.53     15.61 o 
  -8   1   7        2.15       22.43     19.37 o 
  -7   1   7       17.19       17.21     10.30 o 
  -6   1   7        0.89        3.87      4.22 o 
  -5   1   7      634.48      618.41     12.93 o 
  -4   1   7     4199.63     4072.09     68.09 o 
  -3   1   7     2057.89     2010.93     31.33 o 
  -2   1   7       12.57       24.33      2.88 o 
  -1   1   7      750.10      692.12     11.77 o 
   0   1   7     2132.91     2005.20     22.71 o 
   1   1   7      375.33      389.80      8.03 o 
   2   1   7       22.80       28.17      3.99 o 
   3   1   7      214.99      209.40     10.17 o 
   4   1   7      112.00       92.97      8.01 o 
   5   1   7        0.19       -6.34      6.34 o 
  -8   2   7       24.04       65.30     14.98 o 
  -7   2   7      367.70      398.67     20.41 o 
  -6   2   7      930.23      916.30     23.55 o 
  -5   2   7      735.24      743.50     14.70 o 
  -4   2   7     1343.43     1324.76     20.39 o 
  -3   2   7       42.39       38.92      2.93 o 
  -2   2   7     3324.10     3334.91     32.72 o 
  -1   2   7       57.29       33.39      2.82 o 
   0   2   7       63.58       90.43      3.65 o 
   1   2   7     2243.54     2220.34     25.99 o 
   2   2   7     3109.30     3078.53     34.71 o 
   3   2   7      137.71      157.21      7.10 o 
   4   2   7        1.90       -1.67      5.37 o 
   5   2   7      235.81      253.49     12.59 o 
  -8   3   7        3.71       13.60     12.37 o 
  -7   3   7      730.06      766.44     27.39 o 
  -6   3   7      394.69      399.61     23.69 o 
  -5   3   7     1918.75     1860.58     28.05 o 
  -4   3   7     5314.61     5010.36     57.23 o 
  -3   3   7     2531.07     2356.08     25.78 o 
  -2   3   7     2665.39     2471.40     25.05 o 
  -1   3   7     6738.89     6318.81     64.13 o 
   0   3   7     2415.94     2437.35     26.86 o 
   1   3   7        3.63        9.45      2.92 o 
   2   3   7      706.76      692.79     12.28 o 
   3   3   7       58.62       79.64      5.84 o 
   4   3   7      611.02      549.50     12.55 o 
   5   3   7      126.14      130.14     10.08 o 
  -8   4   7      111.85       95.28     14.99 o 
  -7   4   7     1574.75     1508.29     41.35 o 
  -6   4   7     1388.38     1321.26     25.33 o 
  -5   4   7        6.98        1.92      4.59 o 
  -4   4   7       84.71       93.34      6.32 o 
  -3   4   7     3224.88     3205.84     34.54 o 
  -2   4   7     1538.35     1549.01     17.78 o 
  -1   4   7     8581.41     8592.88     87.13 o 
   0   4   7     2104.52     2225.41     23.29 o 
   1   4   7     1522.97     1508.23     21.17 o 
   2   4   7      714.05      687.74     12.26 o 
   3   4   7      355.92      342.19      9.56 o 
   4   4   7      284.28      310.81     13.84 o 
   5   4   7       85.32       96.78      9.31 o 
  -8   5   7       19.08       16.01     10.70 o 
  -7   5   7      409.82      386.89     21.17 o 
  -6   5   7        4.84       23.07      6.28 o 
  -5   5   7      173.79      173.68      8.15 o 
  -4   5   7     1572.84     1445.85     17.96 o 
  -3   5   7       44.40       41.27      3.36 o 
  -2   5   7        9.77       10.33      2.38 o 
  -1   5   7     1558.00     1589.92     18.65 o 
   0   5   7      532.61      551.47      9.94 o 
   1   5   7       67.93       71.81      3.72 o 
   2   5   7      267.37      269.00     10.63 o 
   3   5   7      168.70      170.00      7.63 o 
   4   5   7      227.72      184.68      8.67 o 
   5   5   7       34.93       43.67      7.46 o 
  -8   6   7       88.44      113.74     14.19 o 
  -7   6   7        2.60        8.07     10.82 o 
  -6   6   7       69.27       64.85      7.87 o 
  -5   6   7        4.74        8.01      4.91 o 
  -4   6   7       50.58       58.13      3.75 o 
  -3   6   7      150.76      164.74      5.20 o 
  -2   6   7      496.87      493.38      7.92 o 
  -1   6   7        0.19       11.23      2.69 o 
   0   6   7      186.60      187.68      6.29 o 
   1   6   7       83.27       92.35      8.83 o 
   2   6   7      242.86      209.75      7.20 o 
   3   6   7       40.61       37.03      6.94 o 
   4   6   7       53.05       53.52      6.89 o 
   5   6   7        0.58        5.66      6.34 o 
  -8   7   7       16.09       11.60     10.59 o 
  -7   7   7       18.51       16.32     11.62 o 
  -6   7   7      179.40      209.85     12.71 o 
  -5   7   7     1525.21     1535.09     28.03 o 
  -4   7   7      232.78      227.14      6.45 o 
  -3   7   7      198.97      213.23      6.07 o 
  -2   7   7     2545.19     2582.40     27.17 o 
  -1   7   7      864.64      814.42     18.30 o 
   0   7   7      329.45      352.23      9.37 o 
   1   7   7       35.61       31.62      4.86 o 
   2   7   7       15.85       18.73      4.31 o 
   3   7   7        3.30        6.01      5.06 o 
   4   7   7       28.75       24.07      6.46 o 
   5   7   7       46.75       43.24      7.63 o 
  -8   8   7      117.61      139.16     29.97 o 
  -7   8   7      363.65      371.61     15.75 o 
  -6   8   7     1329.51     1282.72     29.81 o 
  -5   8   7      814.64      862.46     19.58 o 
  -4   8   7      216.86      217.78      6.64 o 
  -3   8   7       11.85       18.38      3.85 o 
  -2   8   7      402.85      375.86      7.91 o 
  -1   8   7     1009.92      918.03     15.09 o 
   0   8   7      949.25      924.62     16.25 o 
   1   8   7     2067.85     1955.12     29.08 o 
   2   8   7     1214.98     1222.63     19.76 o 
   3   8   7      415.76      428.68     13.51 o 
   4   8   7      111.63      127.80      9.61 o 
  -8   9   7       49.92       48.00     15.45 o 
  -7   9   7       40.51       36.01      8.91 o 
  -6   9   7       52.22       33.48      8.78 o 
  -5   9   7     1474.12     1502.08     28.42 o 
  -4   9   7     6898.94     6698.49     66.30 o 
  -3   9   7     2369.15     2277.07     27.42 o 
  -2   9   7      433.53      437.66      8.78 o 
  -1   9   7     1323.99     1306.01     23.35 o 
   0   9   7     2347.59     2321.41     32.78 o 
   1   9   7      413.82      423.89     11.49 o 
   2   9   7       15.14        9.55      4.91 o 
   3   9   7      189.20      169.24      9.82 o 
   4   9   7       72.09       68.37      8.56 o 
  -7  10   7      260.90      260.61     17.08 o 
  -6  10   7      486.18      475.73     16.04 o 
  -5  10   7       63.69       68.53      6.85 o 
  -4  10   7       19.69       36.03      4.42 o 
  -3  10   7        5.78       14.99      4.04 o 
  -2  10   7      411.85      397.64      8.58 o 
  -1  10   7        5.51        3.22      3.99 o 
   0  10   7      127.00      122.63      6.96 o 
   1  10   7      997.80      975.24     18.41 o 
   2  10   7     1969.27     1930.81     34.05 o 
   3  10   7       76.09       69.76      7.94 o 
   4  10   7        8.06        3.72      7.11 o 
  -7  11   7       11.30       21.73     10.59 o 
  -6  11   7        0.12        2.06      7.46 o 
  -5  11   7       19.73       16.94      5.92 o 
  -4  11   7      508.37      483.86     10.23 o 
  -3  11   7      451.37      468.42     10.14 o 
  -2  11   7      860.54      877.97     13.62 o 
  -1  11   7     1434.06     1452.96     23.28 o 
   0  11   7        6.04        9.25      6.97 o 
   1  11   7      358.04      353.39     11.63 o 
   2  11   7        1.27        5.74      6.47 o 
   3  11   7       14.17       12.65      6.70 o 
   4  11   7       10.42       22.05      7.78 o 
  -7  12   7       35.10       16.41     11.22 o 
  -6  12   7        5.79       19.27      9.91 o 
  -5  12   7      597.43      602.27     15.34 o 
  -4  12   7       70.29       64.04      5.63 o 
  -3  12   7      667.89      690.27     12.25 o 
  -2  12   7      161.50      140.54      7.92 o 
  -1  12   7        1.45        0.87      4.58 o 
   0  12   7      415.77      411.74     12.13 o 
   1  12   7      101.48      115.39      9.11 o 
   2  12   7        0.18        4.86      6.45 o 
   3  12   7       55.35       58.15      8.37 o 
  -7  13   7       57.13       59.32     12.63 o 
  -6  13   7      287.77      307.21     27.86 o 
  -5  13   7       76.34       94.24      8.33 o 
  -4  13   7      124.87      113.01      6.89 o 
  -3  13   7     1199.86     1143.91     15.87 o 
  -2  13   7      574.83      613.04     16.67 o 
  -1  13   7       15.20       19.87      5.52 o 
   0  13   7      166.77      173.72      9.41 o 
   1  13   7      245.25      238.76     12.00 o 
   2  13   7       11.05        7.88      7.03 o 
   3  13   7       40.96       40.83      7.90 o 
  -6  14   7       31.37       28.54     11.22 o 
  -5  14   7       11.85        3.93      6.58 o 
  -4  14   7      185.52      189.17      9.31 o 
  -3  14   7       61.08       77.44      6.40 o 
  -2  14   7       53.53       42.70      6.50 o 
  -1  14   7      195.11      206.73      9.57 o 
   0  14   7      447.03      449.24     14.69 o 
   1  14   7      140.07      138.65     10.25 o 
   2  14   7      129.38      126.57     10.63 o 
   3  14   7      365.66      371.33     16.46 o 
  -6  15   7      239.81      231.65     17.41 o 
  -5  15   7      352.83      348.64     15.25 o 
  -4  15   7      250.30      265.55     11.45 o 
  -3  15   7      746.48      739.77     19.82 o 
  -2  15   7     1489.57     1545.16     29.37 o 
  -1  15   7      809.80      824.82     20.26 o 
   0  15   7       95.13      111.32      9.38 o 
   1  15   7        1.17       12.05      6.87 o 
   2  15   7       65.01       71.02     11.15 o 
  -5  16   7      107.00      117.70     10.80 o 
  -4  16   7       14.61       17.41      8.76 o 
  -3  16   7        0.18       -4.66      6.49 o 
  -2  16   7       48.63       56.78      8.18 o 
  -1  16   7       31.29       32.02     11.75 o 
   0  16   7       20.79       26.89      7.80 o 
   1  16   7      221.38      229.44     13.14 o 
   2  16   7      210.06      216.36     13.53 o 
  -5  17   7        0.75        0.12     10.44 o 
  -4  17   7      348.15      364.71     18.91 o 
  -3  17   7       36.13       27.70      8.00 o 
  -2  17   7       22.32       22.51      9.28 o 
  -1  17   7       39.86       56.40      9.94 o 
   0  17   7       96.98       97.60      9.94 o 
   1  17   7       12.80       16.00      8.28 o 
  -4  18   7       39.73       43.29     12.97 o 
  -3  18   7        5.97        7.23      7.67 o 
  -2  18   7       61.83       62.12      9.23 o 
  -1  18   7       54.92       69.98     12.88 o 
   0  18   7        5.90        4.53      8.03 o 
   1  18   7        1.29        2.74     12.14 o 
  -3  19   7       71.73       70.86     11.29 o 
  -2  19   7       84.06       79.11     11.65 o 
  -1  19   7       16.28        5.67      8.88 o 
  -8   0   8       39.49       47.51     19.00 o 
  -7   0   8      128.38      147.65     21.20 o 
  -6   0   8      284.41      273.48     16.79 o 
  -5   0   8       83.30      104.72     23.02 o 
  -4   0   8      230.12      217.36     12.65 o 
  -3   0   8      183.65      179.40      9.78 o 
  -2   0   8     1573.22     1410.96     22.08 o 
  -1   0   8      237.16      244.06      8.39 o 
   0   0   8      209.69      194.86      8.09 o 
   1   0   8     4883.65     4855.01     69.07 o 
   2   0   8     1977.74     2027.42     38.51 o 
   3   0   8        7.78        4.83     12.85 o 
   4   0   8      111.21      106.66     11.68 o 
   5   0   8      105.02      111.93     12.74 o 
  -8   1   8      413.70      377.00     28.14 o 
  -7   1   8       63.06       73.52     12.65 o 
  -6   1   8       20.91       21.38      6.30 o 
  -5   1   8     5153.62     5003.52     74.03 o 
  -4   1   8     8730.11     8740.12    107.65 o 
  -3   1   8      704.89      675.04     12.98 o 
  -2   1   8     2184.55     2135.97     20.75 o 
  -1   1   8     5089.06     5155.16     52.41 o 
   0   1   8      152.08      168.24      5.66 o 
   1   1   8      106.28      124.57      5.90 o 
   2   1   8      200.29      215.10     10.25 o 
   3   1   8       10.53        7.29      5.00 o 
   4   1   8       50.23       63.03      7.93 o 
   5   1   8        6.93        2.37      6.47 o 
  -8   2   8       33.84       50.48     21.93 o 
  -7   2   8      413.55      386.08     32.89 o 
  -6   2   8       77.88       74.11      7.76 o 
  -5   2   8       57.37       61.08      6.85 o 
  -4   2   8      810.79      780.90     14.02 o 
  -3   2   8     1081.92     1098.74     27.40 o 
  -2   2   8        1.73        9.27      1.93 o 
  -1   2   8      455.83      450.79      8.04 o 
   0   2   8      657.42      663.42      9.13 o 
   1   2   8      845.15      848.85     13.20 o 
   2   2   8      242.46      232.01      7.83 o 
   3   2   8        4.61        4.59      5.06 o 
   4   2   8      124.78      115.88      9.24 o 
   5   2   8       67.06       63.57      8.84 o 
  -8   3   8        0.12        9.21     12.14 o 
  -7   3   8      135.85      126.31     18.27 o 
  -6   3   8      374.94      336.54     12.75 o 
  -5   3   8      137.43      155.89      7.39 o 
  -4   3   8      114.48      116.87      6.12 o 
  -3   3   8       62.64       85.16      3.43 o 
  -2   3   8      401.96      394.04      6.88 o 
  -1   3   8      316.85      312.96      7.05 o 
   0   3   8      244.77      263.79      6.17 o 
   1   3   8        1.06        3.94      3.46 o 
   2   3   8      325.77      310.94      9.88 o 
   3   3   8       55.94       66.78      7.30 o 
   4   3   8       37.37       39.49      6.57 o 
  -8   4   8      175.44      193.06     18.61 o 
  -7   4   8      143.44      144.01     15.19 o 
  -6   4   8       52.15       52.01      7.47 o 
  -5   4   8      211.73      233.54      9.05 o 
  -4   4   8       68.83       65.38      5.34 o 
  -3   4   8       70.61       78.23      3.71 o 
  -2   4   8     1161.48     1152.69     14.35 o 
  -1   4   8     1414.29     1413.19     16.10 o 
   0   4   8      625.33      644.32     13.91 o 
   1   4   8      172.36      180.27      5.28 o 
   2   4   8      101.51      111.22      6.59 o 
   3   4   8      169.90      179.90     12.91 o 
   4   4   8      147.98      141.79      9.10 o 
  -8   5   8       18.39       20.47     12.92 o 
  -7   5   8      260.54      273.90     18.61 o 
  -6   5   8      838.54      928.98     32.38 o 
  -5   5   8      132.36      147.44      7.73 o 
  -4   5   8      384.79      367.32      9.44 o 
  -3   5   8     2232.21     2232.46     25.66 o 
  -2   5   8     3702.27     3624.06     36.34 o 
  -1   5   8     2331.09     2364.59     31.61 o 
   0   5   8      323.03      311.98      6.73 o 
   1   5   8      126.50      121.61      5.05 o 
   2   5   8      298.71      296.24     10.92 o 
   3   5   8        5.98       17.08      7.14 o 
   4   5   8      234.80      242.25     10.51 o 
  -8   6   8      229.56      243.96     20.83 o 
  -7   6   8     1374.24     1327.85     38.76 o 
  -6   6   8      146.77      149.75      9.63 o 
  -5   6   8       87.34       79.34      6.71 o 
  -4   6   8     2399.29     2312.98     27.69 o 
  -3   6   8      133.28      134.96      5.15 o 
  -2   6   8     1825.51     1747.49     19.55 o 
  -1   6   8     2019.14     1923.85     39.60 o 
   0   6   8     2242.39     2113.19     29.65 o 
   1   6   8     1956.45     1873.59     25.39 o 
   2   6   8      833.06      804.69     18.08 o 
   3   6   8      277.56      287.64     11.55 o 
   4   6   8      573.51      577.88     15.10 o 
  -8   7   8      146.33      154.89     15.32 o 
  -7   7   8       60.59       93.81     13.93 o 
  -6   7   8       10.92       16.47      6.76 o 
  -5   7   8      464.74      495.72     13.11 o 
  -4   7   8     1662.33     1687.00     21.83 o 
  -3   7   8      919.97      826.96     12.74 o 
  -2   7   8      798.94      747.71     11.37 o 
  -1   7   8     1542.00     1595.37     38.09 o 
   0   7   8       37.65       42.82      4.76 o 
   1   7   8       50.48       57.35      5.73 o 
   2   7   8      258.06      243.17      9.37 o 
   3   7   8       81.70       71.81      7.59 o 
   4   7   8      182.48      195.07     10.11 o 
  -8   8   8        1.88       -9.06     14.06 o 
  -7   8   8       90.23       86.60     13.69 o 
  -6   8   8      104.77      104.26      9.31 o 
  -5   8   8      127.09      125.38      7.96 o 
  -4   8   8      380.75      384.17      9.10 o 
  -3   8   8      197.99      194.57      6.45 o 
  -2   8   8     1732.61     1694.79     20.73 o 
  -1   8   8       83.97       94.15     10.83 o 
   0   8   8       80.92       84.73      7.23 o 
   1   8   8     1052.04     1000.48     18.41 o 
   2   8   8      368.63      352.36     13.64 o 
   3   8   8        9.55       -6.69      6.69 o 
   4   8   8       95.35       69.13      8.98 o 
  -8   9   8        3.44        5.53     14.56 o 
  -7   9   8        9.60        6.11     11.23 o 
  -6   9   8      726.85      731.30     21.94 o 
  -5   9   8       38.54       31.95      6.53 o 
  -4   9   8        7.41       14.41      4.32 o 
  -3   9   8      534.32      575.50     10.93 o 
  -2   9   8        1.85        4.03      3.74 o 
  -1   9   8      126.29      126.54      7.49 o 
   0   9   8       13.78       18.97      4.65 o 
   1   9   8      131.05      119.44      7.33 o 
   2   9   8        8.45       17.16      6.59 o 
   3   9   8        5.24        0.71      7.60 o 
   4   9   8       47.95       51.11      8.54 o 
  -7  10   8        2.50       -5.75      9.59 o 
  -6  10   8      380.19      415.13     17.71 o 
  -5  10   8      651.91      643.91     17.54 o 
  -4  10   8       12.80       13.71      4.39 o 
  -3  10   8      379.14      426.51     12.42 o 
  -2  10   8        1.47        9.09      4.36 o 
  -1  10   8       25.77       21.40      5.57 o 
   0  10   8      549.36      541.59     13.22 o 
   1  10   8      545.82      555.74     13.89 o 
   2  10   8      387.78      389.97     14.31 o 
   3  10   8       31.77       28.21      8.18 o 
   4  10   8        0.26        4.39     18.27 o 
  -7  11   8       88.78      100.37     13.04 o 
  -6  11   8      140.75      148.69     18.34 o 
  -5  11   8      814.65      798.48     29.12 o 
  -4  11   8     1845.48     1784.87     24.29 o 
  -3  11   8     1918.34     1959.45     25.21 o 
  -2  11   8     1090.08     1059.53     19.38 o 
  -1  11   8      850.70      806.17     18.22 o 
   0  11   8      668.50      658.31     14.61 o 
   1  11   8      240.79      247.66     11.84 o 
   2  11   8        4.81        4.97      6.98 o 
   3  11   8       21.22       25.07      9.14 o 
  -7  12   8      204.88      195.23     20.48 o 
  -6  12   8       87.92       75.41     13.12 o 
  -5  12   8       15.22       30.50      7.57 o 
  -4  12   8       21.47       22.87      5.11 o 
  -3  12   8        6.74       16.56      4.62 o 
  -2  12   8      445.40      451.63     12.74 o 
  -1  12   8      635.26      637.10     14.74 o 
   0  12   8      317.31      357.40     26.26 o 
   1  12   8      234.01      239.48     21.84 o 
   2  12   8      107.41      105.96     10.04 o 
   3  12   8      114.81      111.36     10.77 o 
  -7  13   8       90.22       97.66     13.77 o 
  -6  13   8       80.78       70.97     10.33 o 
  -5  13   8      263.43      241.56     15.51 o 
  -4  13   8      184.45      188.78      8.80 o 
  -3  13   8      240.72      262.21     10.00 o 
  -2  13   8     2163.65     2149.98     33.00 o 
  -1  13   8     2209.74     2205.34     36.70 o 
   0  13   8       41.08       42.44      7.37 o 
   1  13   8       26.82       10.86      6.89 o 
   2  13   8       37.28       38.46      8.39 o 
   3  13   8        1.78        7.45      8.29 o 
  -6  14   8       34.66       21.63     10.58 o 
  -5  14   8       44.65       35.41      8.96 o 
  -4  14   8       35.07       35.60      6.87 o 
  -3  14   8       12.46        7.75      5.67 o 
  -2  14   8      111.82      126.96      9.47 o 
  -1  14   8        1.07       -4.72      7.17 o 
   0  14   8       18.04        8.46      6.72 o 
   1  14   8        6.64        6.02      7.34 o 
   2  14   8        3.95       -2.08      7.38 o 
  -6  15   8      109.55      115.98     14.30 o 
  -5  15   8        0.71       -3.37      8.33 o 
  -4  15   8       33.16       53.36      8.59 o 
  -3  15   8       70.12       92.62      8.13 o 
  -2  15   8       87.29       90.29      9.03 o 
  -1  15   8       42.06       46.64     10.82 o 
   0  15   8       57.92       51.70      8.19 o 
   1  15   8       34.81       35.65      8.04 o 
   2  15   8       44.37       33.52      8.85 o 
  -5  16   8       27.26       21.56     10.87 o 
  -4  16   8       69.36       50.12      9.04 o 
  -3  16   8        0.71        5.46      6.89 o 
  -2  16   8        2.22       -5.25      7.11 o 
  -1  16   8      721.16      691.65     22.49 o 
   0  16   8      458.24      453.69     16.52 o 
   1  16   8        1.28       -2.81      7.62 o 
  -5  17   8      128.69      117.68     25.58 o 
  -4  17   8      172.14      183.09     14.18 o 
  -3  17   8      277.35      305.35     18.39 o 
  -2  17   8      139.72      148.22     11.38 o 
  -1  17   8       78.66       69.67     10.61 o 
   0  17   8       17.75       16.12      9.31 o 
   1  17   8        0.19       -2.92     16.45 o 
  -4  18   8       23.54       37.28     20.47 o 
  -3  18   8       73.81       98.75     12.09 o 
  -2  18   8       85.17       81.98     11.13 o 
  -1  18   8       50.81       55.66     10.83 o 
   0  18   8      161.39      162.82     17.54 o 
  -8   1   9      198.19      221.44     19.38 o 
  -7   1   9        6.38        1.12      9.99 o 
  -6   1   9        2.52        3.29      5.80 o 
  -5   1   9      839.62      797.89     18.08 o 
  -4   1   9     2573.04     2436.88     38.61 o 
  -3   1   9      921.27      957.49     18.42 o 
  -2   1   9        3.22        3.19      2.41 o 
  -1   1   9       29.61       39.90      3.83 o 
   0   1   9      293.75      332.34      7.62 o 
   1   1   9      119.08      138.21      6.03 o 
   2   1   9      106.63      105.70      6.78 o 
   3   1   9      376.92      380.77     11.65 o 
   4   1   9        3.60        0.59      6.57 o 
  -8   2   9      235.83      236.47     20.83 o 
  -7   2   9      408.41      374.66     19.64 o 
  -6   2   9       49.97       39.25      7.17 o 
  -5   2   9       38.21       42.44      6.36 o 
  -4   2   9      389.72      392.26      9.82 o 
  -3   2   9     4673.06     4359.70     81.49 o 
  -2   2   9     3160.92     3007.56     28.30 o 
  -1   2   9        6.58        5.27      2.86 o 
   0   2   9     1117.02     1050.79     12.84 o 
   1   2   9     3112.02     3029.05     34.58 o 
   2   2   9      402.04      414.58     11.23 o 
   3   2   9       28.20       28.88      6.20 o 
   4   2   9       22.23       34.54      7.88 o 
  -8   3   9      230.11      194.75     17.83 o 
  -7   3   9      346.53      342.33     19.38 o 
  -6   3   9      913.61      916.68     21.11 o 
  -5   3   9     3515.11     3347.50     52.35 o 
  -4   3   9     1356.04     1265.78     20.39 o 
  -3   3   9      869.12      855.65     11.77 o 
  -2   3   9     4207.28     4174.93     43.51 o 
  -1   3   9      333.96      333.23      6.81 o 
   0   3   9      524.68      475.58      8.44 o 
   1   3   9       77.93       76.32      5.39 o 
   2   3   9        0.65        3.94      5.56 o 
   3   3   9      294.25      285.70     10.84 o 
   4   3   9      110.72      108.12      9.71 o 
  -8   4   9      385.87      373.12     23.51 o 
  -7   4   9      625.44      598.51     24.79 o 
  -6   4   9      471.66      512.57     15.39 o 
  -5   4   9      523.60      530.14     14.79 o 
  -4   4   9       26.34       18.71      4.43 o 
  -3   4   9       12.23       10.55      2.80 o 
  -2   4   9     1066.58      977.81     12.92 o 
  -1   4   9      465.31      416.20      7.77 o 
   0   4   9     1125.05     1096.37     16.59 o 
   1   4   9     1237.68     1220.98     16.90 o 
   2   4   9        6.89        5.57      5.12 o 
   3   4   9      164.17      176.36      9.20 o 
   4   4   9      224.81      234.15     11.13 o 
  -8   5   9       27.85       26.64     13.17 o 
  -7   5   9        1.42        5.85     10.34 o 
  -6   5   9      277.24      255.59     12.29 o 
  -5   5   9     1723.29     1735.45     27.36 o 
  -4   5   9       48.73       67.06      5.39 o 
  -3   5   9      107.50      106.33      6.93 o 
  -2   5   9     1149.36     1091.63     14.38 o 
  -1   5   9       69.20       69.71      4.24 o 
   0   5   9      833.30      858.93     14.55 o 
   1   5   9       76.81       79.88      5.98 o 
   2   5   9       39.39       35.89      9.67 o 
   3   5   9       44.38       40.40      7.02 o 
   4   5   9       53.90       38.12      8.23 o 
  -8   6   9       35.71       27.66     13.17 o 
  -7   6   9       17.28        1.24     10.30 o 
  -6   6   9       56.56       50.97      7.58 o 
  -5   6   9      115.27      121.04      7.46 o 
  -4   6   9      553.42      550.93     11.86 o 
  -3   6   9      266.21      244.29      6.95 o 
  -2   6   9       12.66        6.27      3.10 o 
  -1   6   9     1235.84     1261.92     19.11 o 
   0   6   9      240.72      226.18      8.28 o 
   1   6   9       61.17       58.89      5.13 o 
   2   6   9        1.26        7.81      5.49 o 
   3   6   9       19.53       31.96      7.58 o 
   4   6   9        3.80       -2.26      7.02 o 
  -8   7   9        0.51       -9.71     11.62 o 
  -7   7   9      333.51      324.12     20.16 o 
  -6   7   9      689.94      664.86     21.20 o 
  -5   7   9      975.37      976.53     19.21 o 
  -4   7   9       12.12       12.91      4.70 o 
  -3   7   9        3.36        5.76      3.43 o 
  -2   7   9     1058.26     1025.78     17.50 o 
  -1   7   9       97.97       88.39      5.63 o 
   0   7   9       61.66       50.51      5.49 o 
   1   7   9      182.36      187.16      7.57 o 
   2   7   9       13.18       20.72      6.28 o 
   3   7   9        1.51       10.12      7.01 o 
   4   7   9       29.92       41.33      8.09 o 
  -8   8   9       49.98       41.51     14.44 o 
  -7   8   9       85.88       93.70     14.47 o 
  -6   8   9      101.71       99.52      9.21 o 
  -5   8   9      101.62      104.71      7.83 o 
  -4   8   9      616.31      676.90     13.83 o 
  -3   8   9      478.29      486.98      9.89 o 
  -2   8   9      388.49      393.04      9.36 o 
  -1   8   9      378.19      376.82     11.29 o 
   0   8   9      632.40      646.83     13.88 o 
   1   8   9     1211.12     1187.87     21.17 o 
   2   8   9      288.02      290.61     12.99 o 
   3   8   9       26.71       45.80      9.92 o 
  -8   9   9      291.25      318.73     19.51 o 
  -7   9   9       95.97      100.17     14.72 o 
  -6   9   9      226.73      227.74     12.43 o 
  -5   9   9     2818.25     2781.60     41.59 o 
  -4   9   9     1757.78     1796.94     26.35 o 
  -3   9   9       16.33       18.35      4.15 o 
  -2   9   9       67.45       73.00      5.88 o 
  -1   9   9      170.51      173.11      8.52 o 
   0   9   9      111.99      100.22      6.78 o 
   1   9   9       61.24       72.47      8.35 o 
   2   9   9      122.03      103.58      9.49 o 
   3   9   9      360.56      379.60     25.64 o 
  -7  10   9      104.76       85.11     21.20 o 
  -6  10   9        0.89        1.45      8.42 o 
  -5  10   9      114.11       90.24      7.34 o 
  -4  10   9        1.12        1.70      4.95 o 
  -3  10   9     1677.83     1656.92     22.03 o 
  -2  10   9     1280.85     1318.96     22.14 o 
  -1  10   9       89.08       93.11      8.23 o 
   0  10   9      415.24      422.71     11.94 o 
   1  10   9      898.51      908.24     31.54 o 
   2  10   9       46.89       35.64      8.05 o 
   3  10   9       25.08       13.00      8.02 o 
  -7  11   9       56.73       43.14     11.63 o 
  -6  11   9       86.61       90.15     12.81 o 
  -5  11   9      154.72      168.06      9.60 o 
  -4  11   9        9.52       10.46      5.58 o 
  -3  11   9       23.84       25.74      4.71 o 
  -2  11   9      475.49      498.95     12.91 o 
  -1  11   9      332.32      316.92     13.93 o 
   0  11   9        4.41        3.76      6.05 o 
   1  11   9      102.50       96.45      8.96 o 
   2  11   9       22.09       29.15      7.98 o 
   3  11   9       82.15       85.53     10.87 o 
  -7  12   9       88.78       68.09     16.65 o 
  -6  12   9        0.56        0.62     10.83 o 
  -5  12   9       62.45       71.31     10.19 o 
  -4  12   9       60.96       72.79      7.03 o 
  -3  12   9       34.20       33.05      6.32 o 
  -2  12   9       10.36       23.40      5.87 o 
  -1  12   9       43.93       43.53     10.93 o 
   0  12   9       47.78       47.71      7.40 o 
   1  12   9       19.82       19.59      7.43 o 
   2  12   9      208.65      224.59     13.06 o 
  -6  13   9      158.39      195.44     13.31 o 
  -5  13   9        1.91       -1.31      9.27 o 
  -4  13   9      395.60      375.87     14.40 o 
  -3  13   9      826.81      845.39     21.04 o 
  -2  13   9        3.50        8.93      6.27 o 
  -1  13   9        2.27       19.83      8.02 o 
   0  13   9       72.96       67.89      8.56 o 
   1  13   9       29.48       29.25      7.73 o 
   2  13   9       75.42       43.72      9.49 o 
  -6  14   9       10.45        3.67      9.03 o 
  -5  14   9      195.23      208.25     12.97 o 
  -4  14   9       74.34       94.36     13.28 o 
  -3  14   9       65.05       70.18      8.55 o 
  -2  14   9      532.82      561.14     17.25 o 
  -1  14   9      952.70     1016.20     26.54 o 
   0  14   9      526.80      551.91     17.06 o 
   1  14   9       79.80       90.37      9.88 o 
   2  14   9       48.21       48.93      9.53 o 
  -6  15   9      544.66      548.65     23.00 o 
  -5  15   9      311.68      293.47     15.11 o 
  -4  15   9      125.34      123.56     13.14 o 
  -3  15   9      364.59      365.21     22.11 o 
  -2  15   9      435.20      463.97     16.03 o 
  -1  15   9       87.77       78.17     10.34 o 
   0  15   9        6.19       -4.24      7.96 o 
   1  15   9        4.45       14.20      8.24 o 
  -5  16   9        0.70       -1.77     10.44 o 
  -4  16   9       30.26       40.51     10.91 o 
  -3  16   9      160.90      172.55     12.00 o 
  -2  16   9      188.04      206.41     12.24 o 
  -1  16   9       84.00       96.59     20.65 o 
   0  16   9      120.84      123.61     17.59 o 
   1  16   9      146.05      142.49     17.18 o 
  -4  17   9       91.22       93.52     16.00 o 
  -3  17   9        0.52       10.63      9.44 o 
  -2  17   9        0.67        8.01      7.56 o 
  -1  17   9        4.52       10.17      8.97 o 
   0  17   9        6.24       -7.03      8.45 o 
  -3  18   9        0.87       15.91     13.17 o 
  -2  18   9        1.08       -2.51      7.88 o 
  -8   0  10      264.97      288.71     29.97 o 
  -7   0  10        5.54       -2.92     14.62 o 
  -6   0  10       94.99       56.97     10.34 o 
  -5   0  10      312.28      283.97     15.51 o 
  -4   0  10     2600.68     2647.01     58.75 o 
  -3   0  10    12195.82    11969.82    188.16 o 
  -2   0  10     2705.35     2645.93     39.08 o 
  -1   0  10      521.01      523.09     13.11 o 
   0   0  10     2630.03     2659.57     40.35 o 
   1   0  10     1768.65     1690.28     34.29 o 
   2   0  10      213.46      223.77     13.19 o 
   3   0  10      123.32      111.71     11.92 o 
   4   0  10       87.30       90.04     11.89 o 
  -8   1  10      481.06      521.50     33.26 o 
  -7   1  10        5.97       -7.66     13.89 o 
  -6   1  10      493.69      531.80     15.71 o 
  -5   1  10     2351.00     2198.97     36.96 o 
  -4   1  10      391.45      383.79     13.19 o 
  -3   1  10      760.66      694.47     13.28 o 
  -2   1  10     2431.30     2340.52     24.61 o 
  -1   1  10       86.04       90.27      4.66 o 
   0   1  10      164.22      166.57      6.07 o 
   1   1  10       26.62       29.34      5.34 o 
   2   1  10      276.63      277.49     10.30 o 
   3   1  10      521.26      513.77     15.28 o 
   4   1  10        9.89        6.85      6.58 o 
  -8   2  10      250.89      244.03     19.64 o 
  -7   2  10       15.15       12.37     17.18 o 
  -6   2  10      359.50      371.49     13.52 o 
  -5   2  10      382.16      381.98     12.51 o 
  -4   2  10      448.93      459.25     18.99 o 
  -3   2  10     1255.87     1298.05     20.51 o 
  -2   2  10      411.35      395.63      6.77 o 
  -1   2  10      755.83      763.63     13.12 o 
   0   2  10     1384.73     1372.49     15.86 o 
   1   2  10       78.42       93.40      6.17 o 
   2   2  10        0.37        4.41      5.42 o 
   3   2  10      105.50      101.32      8.11 o 
   4   2  10      106.82       63.71     21.56 o 
  -8   3  10       36.30       28.25     23.02 o 
  -7   3  10        7.20      -18.64     18.64 o 
  -6   3  10       66.29       64.00      7.84 o 
  -5   3  10       62.48       73.97      7.24 o 
  -4   3  10       37.20       40.46      7.70 o 
  -3   3  10        3.28        3.69      3.95 o 
  -2   3  10      359.32      369.61      6.66 o 
  -1   3  10      114.67      125.96      4.52 o 
   0   3  10      146.39      166.28      6.97 o 
   1   3  10       43.05       51.44      5.89 o 
   2   3  10        2.87       11.69      5.54 o 
   3   3  10        0.74        4.85      6.23 o 
  -8   4  10       94.63       79.30     25.22 o 
  -7   4  10       43.85       44.10     17.18 o 
  -6   4  10       33.69       34.16      7.30 o 
  -5   4  10       38.96       30.76      8.52 o 
  -4   4  10       64.18       52.68      5.61 o 
  -3   4  10      387.88      377.88     10.00 o 
  -2   4  10      854.25      856.36     12.25 o 
  -1   4  10      429.16      432.84      8.92 o 
   0   4  10      250.36      246.72      9.12 o 
   1   4  10       53.74       48.31      4.70 o 
   2   4  10       18.33       18.41      5.64 o 
   3   4  10       41.71       27.82      6.64 o 
  -8   5  10      344.55      342.63     22.21 o 
  -7   5  10      622.61      634.22     25.55 o 
  -6   5  10     2124.87     2096.26     37.48 o 
  -5   5  10      524.90      503.62     14.70 o 
  -4   5  10      123.76      132.63      7.13 o 
  -3   5  10     2238.60     2207.64     31.94 o 
  -2   5  10     1538.32     1514.87     20.36 o 
  -1   5  10       11.32        7.48      5.37 o 
   0   5  10     1038.70      978.20     15.88 o 
   1   5  10      194.37      184.25      8.14 o 
   2   5  10       48.81       44.84      6.96 o 
   3   5  10      144.65      133.55      9.89 o 
  -8   6  10      370.00      351.79     22.74 o 
  -7   6  10       79.36       58.45     27.04 o 
  -6   6  10      322.31      331.84     13.78 o 
  -5   6  10      186.74      232.19     11.65 o 
  -4   6  10       75.90       59.20      6.01 o 
  -3   6  10     1519.48     1582.47     22.16 o 
  -2   6  10     1779.79     1763.37     23.27 o 
  -1   6  10     1001.09      969.76     16.84 o 
   0   6  10     1695.36     1634.06     22.86 o 
   1   6  10      182.64      184.90     12.88 o 
   2   6  10       21.71       25.11      6.92 o 
   3   6  10      215.39      216.07     11.47 o 
  -8   7  10      354.87      361.96     23.51 o 
  -7   7  10       28.52       21.20     11.34 o 
  -6   7  10      870.24      812.90     20.73 o 
  -5   7  10     2094.01     2029.84     31.80 o 
  -4   7  10      982.72      952.07     18.44 o 
  -3   7  10     1122.43     1115.06     17.49 o 
  -2   7  10      131.38      141.24      6.11 o 
  -1   7  10      262.27      246.77      8.65 o 
   0   7  10      143.57      129.92      6.91 o 
   1   7  10        0.25       11.30      6.86 o 
   2   7  10      243.25      221.40     11.26 o 
   3   7  10      433.67      436.80     19.76 o 
  -8   8  10       77.16       68.69     15.24 o 
  -7   8  10        9.57        3.38     11.69 o 
  -6   8  10        1.24       -5.28      7.53 o 
  -5   8  10      556.59      541.82     14.82 o 
  -4   8  10       44.72       45.68      6.21 o 
  -3   8  10     1015.86     1014.80     16.86 o 
  -2   8  10      265.96      243.92      8.82 o 
  -1   8  10       73.50       69.51     10.88 o 
   0   8  10      297.09      311.19     12.96 o 
   1   8  10      343.50      353.65     13.70 o 
   2   8  10        1.01        4.52      6.97 o 
   3   8  10        5.42        4.40      7.91 o 
  -8   9  10        0.70       -6.21     12.37 o 
  -7   9  10       21.77       25.84     12.37 o 
  -6   9  10        4.67       -8.26      9.55 o 
  -5   9  10        7.61        4.76      5.29 o 
  -4   9  10      235.78      267.00     10.52 o 
  -3   9  10        6.12        7.15      4.40 o 
  -2   9  10      201.92      212.63      8.64 o 
  -1   9  10      125.13      119.50      7.90 o 
   0   9  10        1.03       -0.48      5.82 o 
   1   9  10      231.89      231.18     16.99 o 
   2   9  10       35.94       35.67      8.03 o 
   3   9  10        8.16        7.09      8.04 o 
  -7  10  10       83.94       83.76     17.54 o 
  -6  10  10        8.09       21.57      8.78 o 
  -5  10  10      183.24      201.64     10.21 o 
  -4  10  10      598.27      644.81     15.70 o 
  -3  10  10      994.00      952.05     18.97 o 
  -2  10  10      693.69      705.43     15.29 o 
  -1  10  10      277.24      269.00     13.52 o 
   0  10  10      107.82       99.40      9.71 o 
   1  10  10      212.19      237.50     12.38 o 
   2  10  10      310.81      292.76     20.04 o 
  -7  11  10      148.18      193.04     18.86 o 
  -6  11  10      174.95      169.84     13.50 o 
  -5  11  10      877.04      838.91     20.62 o 
  -4  11  10     1156.77     1120.83     21.68 o 
  -3  11  10      418.28      399.54     14.23 o 
  -2  11  10        7.81       15.14      6.43 o 
  -1  11  10       16.32       31.21      9.94 o 
   0  11  10        1.40        0.81      7.05 o 
   1  11  10       41.21       43.76      7.96 o 
   2  11  10      140.52      136.64     11.38 o 
  -7  12  10        4.67       -1.46     12.92 o 
  -6  12  10       20.51       16.61      9.40 o 
  -5  12  10       20.02       34.83      8.13 o 
  -4  12  10      172.57      198.71     12.05 o 
  -3  12  10      577.60      543.26     16.65 o 
  -2  12  10     1113.76     1114.21     23.41 o 
  -1  12  10     1510.05     1513.21     44.40 o 
   0  12  10     1220.87     1262.13     26.00 o 
   1  12  10      355.46      345.53     15.05 o 
   2  12  10       63.01       77.12     10.11 o 
  -6  13  10      681.45      682.97     25.91 o 
  -5  13  10      400.80      406.48     25.99 o 
  -4  13  10        2.11       -7.94      8.29 o 
  -3  13  10      189.09      198.51     15.58 o 
  -2  13  10      738.76      700.92     19.20 o 
  -1  13  10        1.05       13.38      7.82 o 
   0  13  10      134.81      135.25     10.48 o 
   1  13  10        5.31       10.53      7.65 o 
  -6  14  10       16.22       17.18      9.92 o 
  -5  14  10       14.09       31.86     12.65 o 
  -4  14  10        2.87       11.00      8.84 o 
  -3  14  10       90.44      110.90     11.59 o 
  -2  14  10       24.43       21.59      7.47 o 
  -1  14  10       84.93       92.98     10.83 o 
   0  14  10      495.74      506.34     38.89 o 
   1  14  10      134.64      122.93     10.98 o 
  -5  15  10      113.16      130.43     14.19 o 
  -4  15  10        8.06        9.45     10.87 o 
  -3  15  10        4.88        8.91      8.42 o 
  -2  15  10        3.30       -3.94      6.92 o 
  -1  15  10        3.81       -3.85      8.57 o 
   0  15  10       36.00       27.22      9.25 o 
  -5  16  10       80.09       99.66     13.91 o 
  -4  16  10       66.89       55.46     14.21 o 
  -3  16  10        1.38       -0.83      8.28 o 
  -2  16  10      110.26      134.55     13.22 o 
  -1  16  10      447.56      465.76     38.11 o 
   0  16  10       32.86       31.67     10.24 o 
  -3  17  10      129.52      141.19     11.72 o 
  -2  17  10       14.80       13.04      9.79 o 
  -1  17  10       21.25       33.62     19.00 o 
  -8   1  11      125.88      144.21     17.06 o 
  -7   1  11       24.87       27.50      9.31 o 
  -6   1  11      169.03      168.48      9.86 o 
  -5   1  11      191.36      203.03      9.77 o 
  -4   1  11       58.06       59.27      6.07 o 
  -3   1  11       72.47       78.24      5.06 o 
  -2   1  11      462.94      456.06      7.47 o 
  -1   1  11       83.27       77.57      4.71 o 
   0   1  11      118.66      123.16      5.44 o 
   1   1  11        2.50        5.19      4.34 o 
   2   1  11      304.42      304.66     13.44 o 
   3   1  11       83.45       79.81      8.80 o 
  -8   2  11        9.16        8.71     12.14 o 
  -7   2  11      124.27      135.35     10.66 o 
  -6   2  11       89.69       96.80      8.49 o 
  -5   2  11      190.25      160.41     13.29 o 
  -4   2  11      859.67      873.90     16.52 o 
  -3   2  11     3787.25     3783.11     50.36 o 
  -2   2  11      784.51      820.65     11.38 o 
  -1   2  11      308.07      321.81      9.23 o 
   0   2  11      978.90      977.80     20.52 o 
   1   2  11      258.63      271.05      9.04 o 
   2   2  11        4.69        4.70      5.85 o 
   3   2  11        8.69       10.54      7.21 o 
  -8   3  11      115.72      117.83     21.56 o 
  -7   3  11      704.47      731.61     22.73 o 
  -6   3  11     2102.76     2065.69     50.43 o 
  -5   3  11      148.10      133.22      8.57 o 
  -4   3  11      195.44      190.33      8.08 o 
  -3   3  11      305.49      296.73      8.95 o 
  -2   3  11      437.65      431.81      8.31 o 
  -1   3  11      322.09      303.43      7.60 o 
   0   3  11       36.75       35.15      4.77 o 
   1   3  11       41.93       37.02      8.21 o 
   2   3  11      458.09      425.31     12.70 o 
   3   3  11      142.40      153.59     10.68 o 
  -8   4  11      238.61      205.72     18.86 o 
  -7   4  11        0.30        1.02     10.30 o 
  -6   4  11      423.86      425.16     14.32 o 
  -5   4  11      299.41      317.16     11.97 o 
  -4   4  11     1149.31     1149.38     20.17 o 
  -3   4  11      444.15      432.85     10.79 o 
  -2   4  11      261.91      264.52      7.34 o 
  -1   4  11     1867.35     1908.21     23.39 o 
   0   4  11     1285.11     1282.96     25.05 o 
   1   4  11        7.90        2.08      5.60 o 
   2   4  11       47.64       33.80      7.25 o 
   3   4  11      176.34      169.55     13.23 o 
  -8   5  11        1.01        9.82     12.65 o 
  -7   5  11       40.52        9.86     10.59 o 
  -6   5  11      685.00      685.54     18.72 o 
  -5   5  11       61.98       59.11      7.30 o 
  -4   5  11       24.83       36.79      5.54 o 
  -3   5  11      896.83      859.71     16.28 o 
  -2   5  11      693.18      664.07     11.88 o 
  -1   5  11      158.58      148.64      6.05 o 
   0   5  11        0.30        4.17      5.11 o 
   1   5  11       43.91       60.16      8.67 o 
   2   5  11       90.99       94.66     15.97 o 
   3   5  11       44.38       60.44      8.55 o 
  -8   6  11        0.66       -6.21     12.40 o 
  -7   6  11       18.28       11.00     11.03 o 
  -6   6  11       83.33       83.01      8.94 o 
  -5   6  11      313.11      355.62     12.97 o 
  -4   6  11        6.68        1.93      5.07 o 
  -3   6  11      361.01      365.09     10.59 o 
  -2   6  11      109.56      128.49      6.48 o 
  -1   6  11      216.61      230.83     11.17 o 
   0   6  11       21.41       24.55      4.26 o 
   1   6  11        5.36        7.32      5.82 o 
   2   6  11        0.18       -3.48      6.23 o 
   3   6  11        5.00        8.13     10.10 o 
  -8   7  11        1.39       -6.55     12.07 o 
  -7   7  11      433.18      463.98     53.72 o 
  -6   7  11      410.36      371.42     16.55 o 
  -5   7  11      274.00      251.45     12.28 o 
  -4   7  11        1.64        4.19      5.12 o 
  -3   7  11        0.20        0.94      4.52 o 
  -2   7  11      472.64      438.47     11.22 o 
  -1   7  11        3.93        3.06      3.05 o 
   0   7  11      252.33      246.24      9.22 o 
   1   7  11      234.75      223.26     12.00 o 
   2   7  11       46.97       42.48      7.70 o 
  -8   8  11        0.49       -6.00     12.59 o 
  -7   8  11       11.52       16.81     12.37 o 
  -6   8  11       94.83       98.63     11.25 o 
  -5   8  11      379.51      399.36     12.86 o 
  -4   8  11     2277.98     2285.25     34.96 o 
  -3   8  11      487.94      516.72     13.02 o 
  -2   8  11       66.87       84.25      6.29 o 
  -1   8  11      600.19      603.39     13.98 o 
   0   8  11      537.67      527.31     15.44 o 
   1   8  11      198.71      189.80     11.26 o 
   2   8  11       25.12       28.20      8.39 o 
  -7   9  11       90.27       88.84     14.96 o 
  -6   9  11      470.41      453.10     33.99 o 
  -5   9  11     1100.60     1027.34     20.72 o 
  -4   9  11      951.64      889.06     20.52 o 
  -3   9  11      134.02      114.27      8.76 o 
  -2   9  11        0.02        5.89      6.65 o 
  -1   9  11       91.36      111.04      8.84 o 
   0   9  11        0.87       -1.41      6.36 o 
   1   9  11       29.46       32.85      7.99 o 
   2   9  11      464.05      457.55     17.18 o 
  -7  10  11      155.28      164.25     17.83 o 
  -6  10  11      112.34      114.07     14.72 o 
  -5  10  11       15.79       16.49      6.53 o 
  -4  10  11      498.07      529.86     19.18 o 
  -3  10  11      955.00      907.84     25.73 o 
  -2  10  11        9.80       19.34      7.74 o 
  -1  10  11       79.58       77.51      8.22 o 
   0  10  11      733.79      785.39     19.66 o 
   1  10  11      251.52      249.16     13.11 o 
   2  10  11       46.40       46.28      9.18 o 
  -7  11  11        4.00       -2.73     12.37 o 
  -6  11  11      292.56      264.78     19.10 o 
  -5  11  11       20.05       16.66      7.57 o 
  -4  11  11       47.21       62.77     13.89 o 
  -3  11  11       68.73       87.37     13.41 o 
  -2  11  11       43.78       42.42      9.02 o 
  -1  11  11       91.75      107.33     11.15 o 
   0  11  11       85.23       85.03      9.22 o 
   1  11  11        1.38        3.87      7.18 o 
  -6  12  11       11.53       27.19     14.62 o 
  -5  12  11        6.53        7.91      7.76 o 
  -4  12  11       42.03       50.07     12.40 o 
  -3  12  11      184.58      183.18     16.79 o 
  -2  12  11      349.58      375.81     17.07 o 
  -1  12  11        0.59       -6.26      6.26 o 
   0  12  11       54.34       44.00      9.22 o 
   1  12  11       42.60       41.71      8.76 o 
  -6  13  11       32.56       56.66     11.35 o 
  -5  13  11        0.89        6.23      9.21 o 
  -4  13  11      140.11      147.98     13.22 o 
  -3  13  11        5.49        1.60     10.82 o 
  -2  13  11       39.51       40.17      9.56 o 
  -1  13  11        0.20       -0.39      6.69 o 
   0  13  11       11.03        9.44      9.49 o 
   1  13  11       97.44       98.53     10.51 o 
  -5  14  11      301.17      324.12     23.24 o 
  -4  14  11       21.71       15.24      9.54 o 
  -3  14  11       94.00      117.16     16.00 o 
  -2  14  11      600.81      646.87     22.57 o 
  -1  14  11      468.46      511.33     17.36 o 
   0  14  11      160.24      160.86     13.71 o 
  -5  15  11       51.08       45.90     28.14 o 
  -4  15  11        4.65       17.33      9.98 o 
  -3  15  11       14.49       18.57     12.89 o 
  -2  15  11       14.77        7.03      9.21 o 
  -1  15  11       24.91       31.26      8.76 o 
  -4  16  11      108.79       88.65     15.71 o 
  -3  16  11       89.93       95.52     15.71 o 
  -2  16  11       42.14       26.49     10.42 o 
  -8   0  12      181.19      218.54     27.04 o 
  -7   0  12     1085.14     1062.75     47.51 o 
  -6   0  12       23.81        4.55      8.95 o 
  -5   0  12       58.32       82.92     10.07 o 
  -4   0  12     3665.81     3517.53     75.79 o 
  -3   0  12     2058.84     1987.91     49.66 o 
  -2   0  12      424.83      457.79     13.42 o 
  -1   0  12     1588.80     1577.77     27.42 o 
   0   0  12      778.52      759.11     18.04 o 
   1   0  12        7.31       18.79      8.55 o 
   2   0  12       49.58       43.53      9.76 o 
  -8   1  12      111.97      108.59     15.76 o 
  -7   1  12      461.84      460.25     22.21 o 
  -6   1  12      871.19      779.60     19.44 o 
  -5   1  12      280.40      215.53      9.93 o 
  -4   1  12        3.67        6.65      4.86 o 
  -3   1  12       96.70      116.76      5.80 o 
  -2   1  12     1841.87     1825.25     24.57 o 
  -1   1  12     1320.38     1321.69     16.95 o 
   0   1  12       87.08       78.75      5.65 o 
   1   1  12      195.89      193.74      9.38 o 
   2   1  12      502.98      504.66     15.41 o 
  -8   2  12       14.25       -1.83     11.89 o 
  -7   2  12      109.82      110.80     14.15 o 
  -6   2  12       22.46       30.39      7.03 o 
  -5   2  12       92.13       95.64      7.75 o 
  -4   2  12      665.39      643.79     13.68 o 
  -3   2  12      111.00      111.17      6.17 o 
  -2   2  12       13.52       30.00      5.34 o 
  -1   2  12      994.90      985.87     13.91 o 
   0   2  12      366.15      377.69      9.95 o 
   1   2  12      100.73      101.03      7.62 o 
   2   2  12        2.58       -0.54      5.78 o 
  -8   3  12      129.02      123.16     16.27 o 
  -7   3  12        9.29       -3.34     15.71 o 
  -6   3  12       22.54       18.64      7.73 o 
  -5   3  12      350.34      327.88     11.96 o 
  -4   3  12      509.52      492.11     12.32 o 
  -3   3  12        4.25        8.39      4.24 o 
  -2   3  12      146.85      137.14      6.62 o 
  -1   3  12       25.79       50.18      7.37 o 
   0   3  12       59.79       68.96      5.79 o 
   1   3  12       22.23       22.82      6.56 o 
   2   3  12        4.60        7.00      6.82 o 
  -8   4  12       34.11       26.26     13.17 o 
  -7   4  12      202.08      212.29     17.26 o 
  -6   4  12      278.29      276.72     14.47 o 
  -5   4  12      507.04      544.93     15.52 o 
  -4   4  12      177.37      176.67      8.07 o 
  -3   4  12      369.21      373.04     10.43 o 
  -2   4  12      852.94      907.04     18.14 o 
  -1   4  12      377.94      389.14      9.51 o 
   0   4  12       25.16       33.41      5.73 o 
   1   4  12        1.97       -1.33      5.84 o 
   2   4  12        3.15        0.24      6.62 o 
  -8   5  12      208.43      212.16     32.16 o 
  -7   5  12      723.64      774.18     32.53 o 
  -6   5  12     1090.61     1049.35     32.82 o 
  -5   5  12        2.80        5.21      6.10 o 
  -4   5  12        1.71        3.78      5.04 o 
  -3   5  12      662.27      583.74     13.08 o 
  -2   5  12       39.87       49.52      6.53 o 
  -1   5  12      503.81      491.97     13.35 o 
   0   5  12      278.21      288.28      9.96 o 
   1   5  12      124.63      132.11      8.94 o 
   2   5  12       56.34       75.01      8.63 o 
  -8   6  12        8.55        9.85     12.89 o 
  -7   6  12      452.45      474.45     24.03 o 
  -6   6  12      306.89      311.34     19.38 o 
  -5   6  12      921.82      934.19     21.25 o 
  -4   6  12     1697.91     1709.71     27.73 o 
  -3   6  12     1689.59     1675.12     39.56 o 
  -2   6  12      718.83      722.86     19.47 o 
  -1   6  12      709.09      720.17     14.64 o 
   0   6  12      191.32      216.47      8.94 o 
   1   6  12       88.86       86.98      8.18 o 
   2   6  12        0.06       -0.41      6.98 o 
  -8   7  12       80.93       78.44     15.71 o 
  -7   7  12      127.29      119.54     15.76 o 
  -6   7  12      458.21      421.89     21.69 o 
  -5   7  12       48.14       41.11      9.12 o 
  -4   7  12      176.84      174.04     10.01 o 
  -3   7  12      672.97      599.12     21.45 o 
  -2   7  12      218.74      246.54     12.06 o 
  -1   7  12      353.66      382.79     13.86 o 
   0   7  12       15.42       23.76      6.99 o 
   1   7  12       43.90       46.91     10.66 o 
   2   7  12      212.65      209.84     11.45 o 
  -7   8  12      286.57      305.03     21.17 o 
  -6   8  12       18.63        0.62      9.99 o 
  -5   8  12       11.29       21.05      8.53 o 
  -4   8  12      930.36      903.13     23.94 o 
  -3   8  12      608.92      574.49     31.79 o 
  -2   8  12       17.91       12.81      7.82 o 
  -1   8  12        3.09        3.89      6.04 o 
   0   8  12        6.48       15.94      7.07 o 
   1   8  12        0.67        9.99      7.44 o 
   2   8  12       30.93       27.41     12.92 o 
  -7   9  12       53.52       74.41     14.47 o 
  -6   9  12       25.57       22.97     11.62 o 
  -5   9  12        8.59       18.62      8.67 o 
  -4   9  12       39.30       35.52      8.67 o 
  -3   9  12      345.90      324.49     20.41 o 
  -2   9  12        9.63       16.73      8.06 o 
  -1   9  12       68.69       70.99      8.55 o 
   0   9  12       95.89      100.51      9.18 o 
   1   9  12       11.08        9.89      7.56 o 
  -7  10  12       52.79       52.26     21.56 o 
  -6  10  12        1.46        4.39     11.37 o 
  -5  10  12       70.95       74.17     10.48 o 
  -4  10  12      315.43      303.07     28.51 o 
  -3  10  12      908.86      853.15     30.48 o 
  -2  10  12      197.02      204.54     13.46 o 
  -1  10  12       39.59       36.59      7.77 o 
   0  10  12        7.80        3.32      7.78 o 
   1  10  12       63.60       69.04     10.86 o 
  -7  11  12       19.53       16.08     18.27 o 
  -6  11  12        5.71        3.88     11.62 o 
  -5  11  12      173.96      199.27     12.79 o 
  -4  11  12       64.83       63.97     13.95 o 
  -3  11  12       22.67       29.60     12.40 o 
  -2  11  12      338.39      322.10     16.38 o 
  -1  11  12      250.57      263.02     12.77 o 
   0  11  12      132.97      141.49     13.71 o 
   1  11  12      147.79      138.23     11.32 o 
  -6  12  12      159.35      220.41     18.58 o 
  -5  12  12      402.23      463.31     19.96 o 
  -4  12  12      642.58      624.80     27.39 o 
  -3  12  12      360.72      426.51     32.89 o 
  -2  12  12      446.60      467.81     19.41 o 
  -1  12  12      362.90      404.63     15.51 o 
   0  12  12       50.31       79.67     16.81 o 
  -6  13  12      207.28      181.27     26.31 o 
  -5  13  12        0.77       17.20      9.81 o 
  -4  13  12        6.30       12.43     12.14 o 
  -3  13  12       36.65       46.78     13.44 o 
  -2  13  12        8.64       11.15      9.46 o 
  -1  13  12      289.78      306.48     17.42 o 
   0  13  12      277.61      272.69     30.85 o 
  -5  14  12      100.37      140.81     18.54 o 
  -4  14  12      351.05      364.03     23.76 o 
  -3  14  12       36.11       36.85     13.11 o 
  -2  14  12        0.57       -3.79     12.37 o 
  -1  14  12      112.31      121.32     13.35 o 
  -4  15  12        2.13       -8.67      9.11 o 
  -3  15  12       17.59       21.12     13.17 o 
  -2  15  12       14.75       30.22     14.21 o 
  -8   1  13       50.45       40.48     13.69 o 
  -7   1  13       61.38       53.06     12.79 o 
  -6   1  13       42.55       51.94     11.37 o 
  -5   1  13      107.18      110.80     23.39 o 
  -4   1  13      677.50      642.42     28.57 o 
  -3   1  13        0.34       -0.47      3.86 o 
  -2   1  13      688.09      726.50     14.86 o 
  -1   1  13      112.74      126.23      6.41 o 
   0   1  13        0.75       -4.56      5.39 o 
   1   1  13      113.46       99.81      7.95 o 
   2   1  13      114.61      116.96      8.83 o 
  -8   2  13      404.61      415.41     31.43 o 
  -7   2  13      442.70      503.98     24.03 o 
  -6   2  13       97.81      110.23     12.65 o 
  -5   2  13      415.09      489.26     21.19 o 
  -4   2  13     1350.39     1333.43     26.41 o 
  -3   2  13      248.03      252.38      8.52 o 
  -2   2  13       39.59       56.43      7.91 o 
  -1   2  13      391.16      435.19     14.10 o 
   0   2  13      180.43      173.57      7.81 o 
   1   2  13       49.82       56.35      7.75 o 
   2   2  13       14.40       20.70      7.28 o 
  -8   3  13       58.83       63.73     14.36 o 
  -7   3  13     1025.93      991.82     89.54 o 
  -6   3  13      465.02      444.77     20.89 o 
  -5   3  13       63.46       65.46     11.03 o 
  -4   3  13      131.06      114.56      7.91 o 
  -3   3  13       70.44       66.45      5.64 o 
  -2   3  13      428.82      460.95     18.81 o 
  -1   3  13      559.31      577.95     12.83 o 
   0   3  13      239.71      248.21      9.75 o 
   1   3  13      551.51      577.61     16.03 o 
   2   3  13      152.20      160.99     10.75 o 
  -8   4  13       13.93       27.42     13.69 o 
  -7   4  13      135.84      168.23     16.27 o 
  -6   4  13      503.50      546.08     30.33 o 
  -5   4  13     1420.12     1489.04     39.52 o 
  -4   4  13      652.27      656.11     19.40 o 
  -3   4  13       12.04       17.11      5.65 o 
  -2   4  13      710.45      710.13     18.60 o 
  -1   4  13     1804.91     1832.76     28.37 o 
   0   4  13       16.92       18.99      5.64 o 
   1   4  13       39.28       33.81      6.71 o 
  -8   5  13        1.85       13.60     16.45 o 
  -7   5  13      201.57      184.38     21.56 o 
  -6   5  13      114.96      108.56     13.69 o 
  -5   5  13       97.86       95.63     18.27 o 
  -4   5  13        4.43        3.89      7.40 o 
  -3   5  13        8.02        7.70      7.40 o 
  -2   5  13      132.20      145.79      9.35 o 
  -1   5  13       73.86       80.65      8.24 o 
   0   5  13        5.04        4.37      5.94 o 
   1   5  13      151.70      168.16      9.38 o 
  -8   6  13       75.87       65.82     14.99 o 
  -7   6  13       10.00       14.62     11.89 o 
  -6   6  13      249.52      251.19     18.07 o 
  -5   6  13       36.69       29.42      8.67 o 
  -4   6  13       37.48       38.04      8.64 o 
  -3   6  13       17.20       14.98     10.34 o 
  -2   6  13        0.71       -5.58      9.78 o 
  -1   6  13       10.59       17.71      6.53 o 
   0   6  13       22.37       16.54      6.42 o 
   1   6  13        2.92       -5.72      6.36 o 
  -7   7  13      153.99      133.03     24.12 o 
  -6   7  13       53.76       53.84     12.14 o 
  -5   7  13       22.02       13.71      8.25 o 
  -4   7  13      319.18      324.77     15.33 o 
  -3   7  13      137.16      152.99     24.85 o 
  -2   7  13       70.46       81.15     13.17 o 
  -1   7  13       75.80       85.87     10.76 o 
   0   7  13      326.09      316.08     14.16 o 
   1   7  13       77.97       90.97     10.01 o 
  -7   8  13       23.41       27.04     16.81 o 
  -6   8  13      290.69      316.77     19.89 o 
  -5   8  13      634.27      686.02     23.18 o 
  -4   8  13     1236.58     1179.90     61.03 o 
  -3   8  13      455.07      469.56     31.79 o 
  -2   8  13      394.51      385.51     20.93 o 
  -1   8  13      474.32      469.94     25.14 o 
   0   8  13       24.52       32.94      7.88 o 
   1   8  13        0.05       -2.86      7.57 o 
  -7   9  13      112.85      110.00     16.27 o 
  -6   9  13        7.92       -0.66     10.82 o 
  -5   9  13        1.48        0.88      8.42 o 
  -4   9  13       36.91       27.77     11.85 o 
  -3   9  13      299.51      312.06     30.70 o 
  -2   9  13      386.27      431.02     22.72 o 
  -1   9  13       19.18       13.88      8.71 o 
   0   9  13       27.99       31.43      8.97 o 
   1   9  13      304.89      300.41     31.43 o 
  -6  10  13        1.62       -3.17     20.10 o 
  -5  10  13      149.58      177.12     20.83 o 
  -4  10  13      917.56      866.61     52.63 o 
  -3  10  13      391.82      360.66     22.21 o 
  -2  10  13       84.57       82.32     14.47 o 
  -1  10  13      296.17      318.34     17.23 o 
   0  10  13       34.21       25.39      8.22 o 
  -6  11  13       60.23       65.03     13.69 o 
  -5  11  13       78.19       91.26     14.96 o 
  -4  11  13       37.55       48.54     29.24 o 
  -3  11  13      121.77      124.63     16.02 o 
  -2  11  13        0.33       -7.46     11.34 o 
  -1  11  13       20.53       11.28      9.73 o 
   0  11  13        1.01       -7.20      7.20 o 
  -6  12  13      157.51      154.22     24.85 o 
  -5  12  13        6.04       13.40     11.55 o 
  -4  12  13        8.17       12.24     12.07 o 
  -3  12  13      158.58      146.14     24.85 o 
  -2  12  13       10.03       14.62     12.92 o 
  -1  12  13      146.62      168.38     14.15 o 
  -5  13  13        1.26       -8.15     11.62 o 
  -4  13  13        0.52       10.72     12.37 o 
  -3  13  13       28.97       21.56     12.40 o 
  -2  13  13       47.51       28.29     13.41 o 
  -1  13  13      141.60      146.42     30.70 o 
  -4  14  13       22.85       24.26     15.35 o 
  -3  14  13       73.78       65.47     29.60 o 
  -2  14  13      167.06      179.81     27.77 o 
  -8   0  14      420.77      407.12     35.08 o 
  -7   0  14      399.19      404.20     31.43 o 
  -6   0  14       70.70       86.98     18.27 o 
  -5   0  14     1291.41     1243.29     49.70 o 
  -4   0  14     1525.19     1523.23     55.55 o 
  -3   0  14       42.88       46.96     16.81 o 
  -2   0  14       16.82       18.33     24.12 o 
  -1   0  14      220.18      225.12     24.85 o 
   0   0  14      299.83      326.87     13.82 o 
   1   0  14        1.03       -2.37      8.64 o 
  -8   1  14       10.85       22.19     14.25 o 
  -7   1  14       74.44       78.46     13.95 o 
  -6   1  14       82.99      103.75     13.17 o 
  -5   1  14        4.64        2.56      9.30 o 
  -4   1  14       75.35       56.55      9.10 o 
  -3   1  14      292.20      324.86     15.09 o 
  -2   1  14      618.02      625.06     16.92 o 
  -1   1  14       24.79       25.89      9.38 o 
   0   1  14      153.65      153.90      8.61 o 
   1   1  14      346.72      395.66     19.49 o 
  -8   2  14        1.28        0.83     11.85 o 
  -7   2  14        1.22       -5.05     10.51 o 
  -6   2  14      117.10      127.28     20.83 o 
  -5   2  14      719.54      716.57     44.95 o 
  -4   2  14      102.55       89.48     10.08 o 
  -3   2  14      132.67      119.71     10.89 o 
  -2   2  14        4.50       17.08      8.38 o 
  -1   2  14       87.26      104.75     11.04 o 
   0   2  14       39.01       39.00      7.09 o 
   1   2  14       64.88       64.82      8.38 o 
  -8   3  14        2.40       -9.31     11.85 o 
  -7   3  14      164.98      142.10     16.00 o 
  -6   3  14       18.33       27.71     10.82 o 
  -5   3  14       14.11       24.49     10.34 o 
  -4   3  14        5.39       13.56      8.11 o 
  -3   3  14        0.05        1.97      7.40 o 
  -2   3  14       43.09       62.16      9.63 o 
  -1   3  14       82.48       91.53     10.87 o 
   0   3  14       19.60       26.79      7.01 o 
   1   3  14       20.67       15.70      7.45 o 
  -7   4  14      266.55      307.89     20.65 o 
  -6   4  14      204.88      185.93     16.27 o 
  -5   4  14      295.83      282.18     18.07 o 
  -4   4  14      117.00      122.10     10.79 o 
  -3   4  14      155.24      149.76     11.18 o 
  -2   4  14      153.76      157.22     15.71 o 
  -1   4  14       10.28        2.78     11.55 o 
   0   4  14       23.83       21.70      6.90 o 
   1   4  14        4.55        9.65      7.07 o 
  -7   5  14      117.28       95.66     14.47 o 
  -6   5  14       15.11       23.88     11.10 o 
  -5   5  14      295.37      289.42     15.19 o 
  -4   5  14      215.52      252.14     13.99 o 
  -3   5  14      132.78      134.27     14.72 o 
  -2   5  14      501.63      494.14     22.99 o 
  -1   5  14      293.48      308.60     27.04 o 
   0   5  14      252.63      254.84     14.03 o 
   1   5  14      123.73      154.70     18.34 o 
  -7   6  14      136.76      164.06     17.03 o 
  -6   6  14      246.58      273.64     19.37 o 
  -5   6  14     1659.27     1717.55     42.58 o 
  -4   6  14      518.94      541.36     18.87 o 
  -3   6  14      134.55      133.25     14.96 o 
  -2   6  14      669.19      658.10     26.61 o 
  -1   6  14      238.26      244.60     19.38 o 
   0   6  14        6.44        8.15      7.48 o 
  -7   7  14       44.63       47.37     13.69 o 
  -6   7  14       75.40       93.56     13.95 o 
  -5   7  14        8.83        2.63      8.96 o 
  -4   7  14        9.55        4.39     13.89 o 
  -3   7  14      483.50      540.85     30.33 o 
  -2   7  14     1280.98     1303.47     39.79 o 
  -1   7  14       47.40       81.93     14.47 o 
   0   7  14        1.57       -6.30      7.33 o 
  -7   8  14       93.43      110.55     15.76 o 
  -6   8  14       13.99       14.60     11.62 o 
  -5   8  14      135.85      154.77     15.12 o 
  -4   8  14      280.82      270.81     19.64 o 
  -3   8  14       94.31      128.97     42.03 o 
  -2   8  14      262.31      301.24     57.38 o 
  -1   8  14       10.60       22.54     12.89 o 
   0   8  14       30.64       25.18     10.53 o 
  -6   9  14       43.39       52.87     13.41 o 
  -5   9  14       25.30       36.14     13.17 o 
  -4   9  14       80.51       88.00     19.73 o 
  -3   9  14       10.97       38.02     50.43 o 
  -2   9  14        4.07       19.18     12.65 o 
  -1   9  14        8.32       11.57     14.62 o 
   0   9  14       27.67       48.97     20.47 o 
  -6  10  14        1.61        9.26     11.75 o 
  -5  10  14       51.10       45.92     13.69 o 
  -4  10  14      292.06      353.70     29.60 o 
  -3  10  14      261.86      315.26     25.58 o 
  -2  10  14        4.30       -5.12     11.55 o 
  -1  10  14       36.91       39.84     14.47 o 
  -5  11  14       25.19       14.86     12.28 o 
  -4  11  14       18.55       42.92     13.17 o 
  -3  11  14      233.95      259.83     20.67 o 
  -2  11  14      419.61      384.30     38.74 o 
  -1  11  14      132.95      137.56     17.06 o 
  -5  12  14      199.79      173.20     18.34 o 
  -4  12  14      112.03      119.03     20.83 o 
  -3  12  14       34.40       26.50     13.41 o 
  -2  12  14       87.01       74.58     16.27 o 
  -7   1  15      101.82      103.69     14.99 o 
  -6   1  15      159.23      172.62     16.27 o 
  -5   1  15        2.04       13.83     10.30 o 
  -4   1  15        2.21        4.39      9.55 o 
  -3   1  15      470.19      488.62     15.74 o 
  -2   1  15      239.67      253.02     16.17 o 
  -1   1  15        1.12       -6.21     10.85 o 
   0   1  15       48.33       72.94     14.67 o 
  -7   2  15      157.58      136.93     15.51 o 
  -6   2  15      537.18      557.27     23.51 o 
  -5   2  15      910.00      950.30     30.49 o 
  -4   2  15      420.46      364.63     16.00 o 
  -3   2  15      475.17      456.36     35.21 o 
  -2   2  15      230.22      211.83     13.84 o 
  -1   2  15       39.59       34.96     13.11 o 
   0   2  15      178.93      240.47     28.51 o 
  -7   3  15       44.44       39.67     12.89 o 
  -6   3  15      260.88      296.52     19.64 o 
  -5   3  15      294.37      366.01     54.82 o 
  -4   3  15      125.07      167.96     12.46 o 
  -3   3  15      586.73      582.43     24.55 o 
  -2   3  15      226.21      233.34     17.78 o 
  -1   3  15      151.81      151.02     21.20 o 
   0   3  15      548.67      605.93     40.93 o 
  -7   4  15       15.97       13.89     12.40 o 
  -6   4  15      680.79      699.17     26.88 o 
  -5   4  15      998.57     1075.27     33.55 o 
  -4   4  15        1.69        6.66      8.49 o 
  -3   4  15        3.96       18.92     11.34 o 
  -2   4  15      572.55      550.42     25.03 o 
  -1   4  15       33.20       40.96     12.59 o 
   0   4  15      151.19      168.84     26.31 o 
  -7   5  15       82.39       80.39     14.98 o 
  -6   5  15       28.22       71.33     23.75 o 
  -5   5  15       22.56       33.77      9.12 o 
  -4   5  15        5.35       12.82     11.55 o 
  -3   5  15       95.20      113.58     14.21 o 
  -2   5  15       54.17       71.91     22.66 o 
  -1   5  15       34.30       17.31     12.14 o 
   0   5  15       94.70       99.05     15.92 o 
  -7   6  15       34.56       26.61     25.95 o 
  -6   6  15      111.53      129.91     15.51 o 
  -5   6  15        1.82       11.50     11.15 o 
  -4   6  15        2.15        3.65     16.45 o 
  -3   6  15       17.08       30.80     23.75 o 
  -2   6  15       18.21       38.37     13.44 o 
  -1   6  15       24.59       20.68     20.10 o 
  -6   7  15        9.81       22.69     15.71 o 
  -5   7  15      220.04      239.25     19.04 o 
  -4   7  15      259.35      289.70     20.65 o 
  -3   7  15       49.53       45.69     12.89 o 
  -2   7  15        8.35        0.73     11.89 o 
  -1   7  15      204.41      216.82     23.02 o 
  -6   8  15      220.98      194.48     38.37 o 
  -5   8  15      152.43      152.78     17.26 o 
  -4   8  15      105.25      108.33     15.27 o 
  -3   8  15       17.35       32.56     12.59 o 
  -2   8  15        4.14        3.65     11.89 o 
  -1   8  15        8.81        1.25     15.35 o 
  -6   9  15        7.97       25.58     16.81 o 
  -5   9  15        3.31       18.99     12.65 o 
  -4   9  15        8.15       18.21     12.28 o 
  -3   9  15      715.57      726.76     29.96 o 
  -2   9  15      446.39      422.43     25.58 o 
  -5  10  15      253.92      251.70     32.89 o 
  -4  10  15       50.05       48.63     13.41 o 
  -3  10  15       68.97       48.43     13.93 o 
  -2  10  15       53.89       81.79     15.24 o 
  -4  11  15        1.32       12.29     12.47 o 
  -3  11  15      136.86      141.14     18.07 o 
  -7   0  16       22.37        6.58     16.81 o 
  -6   0  16      203.70      208.31     24.85 o 
  -5   0  16      288.36      276.29     25.58 o 
  -4   0  16      237.41      194.42     22.66 o 
  -3   0  16      356.85      318.84     20.10 o 
  -2   0  16       72.13       63.59     19.73 o 
  -1   0  16       74.70       89.90     21.93 o 
  -7   1  16        0.75        3.80     11.55 o 
  -6   1  16      133.01      141.20     16.02 o 
  -5   1  16        1.68       14.67     10.30 o 
  -4   1  16      293.84      378.75     42.76 o 
  -3   1  16      733.31      767.83     19.95 o 
  -2   1  16       20.98       16.07     12.65 o 
  -1   1  16       11.10        8.39     18.64 o 
  -7   2  16        3.79       19.38     12.65 o 
  -6   2  16      320.82      320.99     42.03 o 
  -5   2  16      105.52      114.72     14.21 o 
  -4   2  16       14.28       16.49     11.81 o 
  -3   2  16        7.43       -3.96     12.43 o 
  -2   2  16       49.77       56.02     11.04 o 
  -1   2  16        2.60       -9.50     18.27 o 
  -7   3  16       89.88       86.12     14.72 o 
  -6   3  16       55.73       61.93     19.00 o 
  -5   3  16        2.05       -9.30      9.30 o 
  -4   3  16       31.56       30.85      9.26 o 
  -3   3  16        0.32       -4.75     10.85 o 
  -2   3  16      126.28      107.09     15.71 o 
  -1   3  16       12.30       17.54     19.73 o 
  -6   4  16       36.21       46.79     12.89 o 
  -5   4  16       49.37       35.25     18.64 o 
  -4   4  16        4.62       17.27     11.75 o 
  -3   4  16        5.28       11.38     17.91 o 
  -2   4  16        9.13       17.82     12.43 o 
  -1   4  16       34.10       33.96     13.84 o 
  -6   5  16       72.52      120.80     50.07 o 
  -5   5  16      158.20      201.43     14.24 o 
  -4   5  16      518.15      577.16     27.41 o 
  -3   5  16      240.36      284.56     20.60 o 
  -2   5  16       86.04       87.41     14.72 o 
  -6   6  16      305.92      298.28     33.62 o 
  -5   6  16      148.11      110.11     15.71 o 
  -4   6  16       37.31       29.12     12.65 o 
  -3   6  16        0.23        4.12     12.79 o 
  -2   6  16        1.29       -2.10     12.37 o 
  -5   7  16       25.43       33.62     18.27 o 
  -4   7  16      202.31      214.16     26.31 o 
  -3   7  16      602.67      629.72     28.14 o 
  -2   7  16      141.86      146.68     17.31 o 
  -5   8  16        2.89       17.13     27.77 o 
  -4   8  16        0.54        1.21     11.10 o 
  -3   8  16       49.42       42.32     13.69 o 
  -4   9  16       68.67       51.90     21.93 o 
  -6   1  17       39.88       36.55     12.40 o 
  -5   1  17       11.24       10.58     16.45 o 
  -4   1  17      124.13      117.64     20.47 o 
  -3   1  17      228.60      218.28     18.30 o 
  -2   1  17       67.06       70.93     15.19 o 
  -6   2  17       32.91       21.56     12.40 o 
  -5   2  17       34.09       15.71     11.37 o 
  -4   2  17        3.49       22.74     11.62 o 
  -3   2  17       43.27       63.11     13.51 o 
  -2   2  17       71.13       78.94     23.39 o 
  -5   3  17      228.59      221.40     17.26 o 
  -4   3  17      643.85      677.41     42.76 o 
  -3   3  17      309.47      283.93     21.11 o 
  -5   4  17        2.06        6.58     16.08 o 
  -4   4  17      165.87      198.26     18.52 o 
  -3   4  17        3.08        9.05     12.47 o 
  -5   5  17        0.46        0.40     12.14 o 
  -4   5  17      161.20      154.06     17.48 o 
  -3   5  17       84.30      122.06     24.85 o 
  -4   6  17        5.95        2.19     18.27 o 
                                                 
